# Supplementary material for: 5-Iodo-3-phenyl-2,1-benzoxazole
Source: Acta Crystallogr Sect E Struct Rep Online. 2013 Mar 9;69(Pt 4):o508. doi: 10.1107/S1600536813005862 (PMC3629537; doi:10.1107/S1600536813005862)
Supplement: Supplementary file 1 [file e-69-0o508-sup1.cif]

##############################################################################
#                                                                            #
# This CIF contains the data in a paper accepted for publication in          #
# Acta Crystallographica Section E. It conforms to the requirements of       #
# Notes for Authors for Acta Crystallographica Section E, and has been       #
# peer reviewed under the auspices of the IUCr Commission on Journals.       #
#                                                                            #
# Full details of the Crystallographic Information File format               #
# are given in the paper "The Crystallographic Information File (CIF):       #
# a New Standard Archive File for Crystallography" by S. R. Hall, F. H.      #
# Allen and I. D. Brown [Acta Cryst. (1991), A47, 655-685].                  #
#                                                                            #
# The current version of the core CIF dictionary is obtainable from          #
# ftp://ftp.iucr.org/pub/cif_core.dic.                                       #
#                                                                            #
# Software is freely available for graphical display of the structure(s)     #
# in this CIF. For information consult the CIF software page                 #
# http://www.iucr.org/resources/cif/software.                                #
#                                                                            #
# This file may be used for bona fide research purposes within the           #
# scientific community so long as proper attribution is given to the journal # 
# article from which it was obtained.                                        #
#                                                                            #
##############################################################################
data_I
_audit_creation_method     SHELXL-97
_chemical_name_systematic
;
5-Iodo-3-phenyl-2,1-benzoxazole
;
_chemical_name_common     '5-iodo-3-phenylbenzo[c]isoxazole'
_chemical_formula_moiety     'C13 H8 I N O'
_chemical_formula_sum     'C13 H8 I N O'
_chemical_formula_iupac     'C13 H8 I N O'
_chemical_formula_weight     321.10
_chemical_melting_point_gt     390
_chemical_melting_point_lt     391
_symmetry_cell_setting     monoclinic
_symmetry_space_group_name_H-M     'P 21'
_symmetry_space_group_name_Hall     'P 2yb'
loop_
    _symmetry_equiv_pos_as_xyz
    'x, y, z'
    '-x, y+1/2, -z'
_cell_length_a     5.381(3)
_cell_length_b     15.225(7)
_cell_length_c     13.749(7)
_cell_angle_alpha     90.00
_cell_angle_beta     94.92(3)
_cell_angle_gamma     90.00
_cell_volume     1122.2(10)
_cell_formula_units_Z     4
_cell_measurement_reflns_used     15060
_cell_measurement_theta_min     2.97
_cell_measurement_theta_max     34.66
_cell_measurement_temperature     100(2)
_exptl_crystal_description     needle
_exptl_crystal_colour     'pale yellow'
_exptl_crystal_size_max     0.25
_exptl_crystal_size_mid     0.08
_exptl_crystal_size_min     0.03
_exptl_crystal_density_diffrn     1.901
_exptl_crystal_density_meas     ?
_exptl_crystal_density_method     'not measured'
_exptl_crystal_F_000     616
_exptl_absorpt_coefficient_mu     2.829
_exptl_absorpt_correction_type     analytical
_exptl_absorpt_process_details
;
(CrysAlis RED; Oxford Diffraction, 2006)
;
_exptl_absorpt_correction_T_min     0.44
_exptl_absorpt_correction_T_max     0.80
_exptl_special_details     ?
_diffrn_ambient_temperature     100(2)
_diffrn_radiation_type     MoK\a
_diffrn_radiation_wavelength     0.71073
_diffrn_radiation_source     'fine-focus sealed tube'
_diffrn_radiation_monochromator     graphite
_diffrn_measurement_device_type     'Kuma KM-4-CCD four-circle'
_diffrn_measurement_method     '\w scans'
_diffrn_detector_area_resol_mean     ?
_diffrn_reflns_number     15060
_diffrn_reflns_av_R_equivalents     0.0533
_diffrn_reflns_av_sigmaI/netI     0.0636
_diffrn_reflns_theta_min     2.97
_diffrn_reflns_theta_max     34.66
_diffrn_reflns_theta_full     28.00
_diffrn_measured_fraction_theta_max     0.876
_diffrn_measured_fraction_theta_full     0.992
_diffrn_reflns_limit_h_min     -8
_diffrn_reflns_limit_h_max     7
_diffrn_reflns_limit_k_min     -17
_diffrn_reflns_limit_k_max     23
_diffrn_reflns_limit_l_min     -20
_diffrn_reflns_limit_l_max     21
_diffrn_standards_number     0
_diffrn_standards_interval_count     0
_diffrn_standards_interval_time     0
_diffrn_standards_decay_%     .
_refine_special_details
;
Refinement of <i>F</i>^2^ against ALL reflections. The weighted <i>R</i>-factor
<i>wR</i> and goodness of fit <i>S</i> are based on <i>F</i>^2^, conventional
<i>R</i>-factors <i>R</i> are based on <i>F</i>, with <i>F</i> set to zero for
negative <i>F</i>^2^. The threshold expression of <i>F</i>^2^ >
\s(<i>F</i>^2^) is used only for calculating <i>R</i>-factors(gt) <i>etc</i>.
and is not relevant to the choice of reflections for refinement.
<i>R</i>-factors based on <i>F</i>^2^ are statistically about twice as large
as those based on <i>F</i>, and <i>R</i>- factors based on ALL data will be
even larger.
;
_reflns_number_total     6015
_reflns_number_gt     4621
_reflns_threshold_expression     I>2sigma(I)
_refine_ls_structure_factor_coef     Fsqd
_refine_ls_matrix_type     full
_refine_ls_R_factor_all     0.0578
_refine_ls_R_factor_gt     0.0413
_refine_ls_wR_factor_gt     0.0850
_refine_ls_wR_factor_ref     0.0898
_refine_ls_goodness_of_fit_ref     1.000
_refine_ls_restrained_S_all     1.000
_refine_ls_number_reflns     6015
_refine_ls_number_parameters     289
_refine_ls_number_restraints     1
_refine_ls_hydrogen_treatment     constr
_refine_ls_weighting_scheme     calc
_refine_ls_weighting_details
                 'calc w=1/[\s^2^(Fo^2^)+(0.0460P)^2^] where P=(Fo^2^+2Fc^2^)/3'
_atom_sites_solution_hydrogens     geom
_atom_sites_solution_primary     direct
_atom_sites_solution_secondary     difmap
_refine_ls_shift/su_max     0.001
_refine_ls_shift/su_mean     0.000
_refine_diff_density_max     1.980
_refine_diff_density_min     -1.006
_refine_ls_extinction_method     none
_refine_ls_extinction_coef     ?
_refine_ls_abs_structure_details     'Flack (1983), 1659 Friedel pairs'
_refine_ls_abs_structure_Flack     0.00(3)
loop_
    _atom_type_symbol
    _atom_type_description
    _atom_type_scat_dispersion_real
    _atom_type_scat_dispersion_imag
    _atom_type_scat_source
    C C 0.0033 0.0016 'International Tables Vol C Tables 4.2.6.8 and 6.1.1.4'
    H H 0.0000 0.0000 'International Tables Vol C Tables 4.2.6.8 and 6.1.1.4'
    N N 0.0061 0.0033 'International Tables Vol C Tables 4.2.6.8 and 6.1.1.4'
    O O 0.0106 0.0060 'International Tables Vol C Tables 4.2.6.8 and 6.1.1.4'
    I I -0.4742 1.8119 'International Tables Vol C Tables 4.2.6.8 and 6.1.1.4'
_computing_data_collection     'CrysAlis CCD (Oxford Diffraction, 2006)'
_computing_cell_refinement     'CrysAlis RED (Oxford Diffraction, 2006)'
_computing_data_reduction     'CrysAlis RED (Oxford Diffraction, 2006)'
_computing_structure_solution     'SHELXS97 (Sheldrick, 2008)'
_computing_structure_refinement     'SHELXL97 (Sheldrick, 2008)'
_computing_molecular_graphics     'DIAMOND (Brandenburg, 2006)'
_computing_publication_material     'publCIF (Westrip, 2010)'
loop_
    _atom_site_type_symbol
    _atom_site_label
    _atom_site_fract_x
    _atom_site_fract_y
    _atom_site_fract_z
    _atom_site_U_iso_or_equiv
    _atom_site_adp_type
    _atom_site_calc_flag
    _atom_site_refinement_flags
    _atom_site_occupancy
    _atom_site_symmetry_multiplicity
    _atom_site_disorder_assembly
    _atom_site_disorder_group
    I I1A 0.51472(6) 0.01154(2) 0.19512(2) 0.02514(9) Uani d . 1 1 . .
    O O1A -0.2353(8) 0.2574(3) 0.4305(3) 0.0262(9) Uani d . 1 1 . .
    N N1A -0.0803(9) 0.3076(4) 0.3739(4) 0.0316(10) Uani d . 1 1 . .
    C C1A 0.0530(10) 0.2453(4) 0.3322(4) 0.0256(12) Uani d . 1 1 . .
    C C2A 0.2425(11) 0.2686(4) 0.2666(5) 0.0303(13) Uani d . 1 1 . .
    H H2A 0.2765 0.3276 0.2499 0.036 Uiso calc R 1 1 . .
    C C3A 0.3651(11) 0.2002(4) 0.2316(4) 0.0261(11) Uani d . 1 1 . .
    H H3A 0.4926 0.2110 0.1894 0.031 Uiso calc R 1 1 . .
    C C4A 0.3088(10) 0.1115(4) 0.2561(4) 0.0219(10) Uani d . 1 1 . .
    C C5A 0.1314(10) 0.0903(4) 0.3171(4) 0.0204(10) Uani d . 1 1 . .
    H H5A 0.0981 0.0309 0.3328 0.024 Uiso calc R 1 1 . .
    C C6A -0.0029(10) 0.1613(3) 0.3564(4) 0.0201(10) Uani d . 1 1 . .
    C C7A -0.1871(10) 0.1707(4) 0.4203(4) 0.0213(10) Uani d . 1 1 . .
    C C8A -0.3335(10) 0.1101(4) 0.4753(4) 0.0204(10) Uani d . 1 1 . .
    C C9A -0.2895(11) 0.0191(4) 0.4735(4) 0.0260(11) Uani d . 1 1 . .
    H H9A -0.1608 -0.0034 0.4373 0.031 Uiso calc R 1 1 . .
    C C10A -0.4324(12) -0.0380(4) 0.5240(4) 0.0267(12) Uani d . 1 1 . .
    H H10A -0.3982 -0.0992 0.5230 0.032 Uiso calc R 1 1 . .
    C C11A -0.6211(10) -0.0080(4) 0.5750(4) 0.0296(14) Uani d . 1 1 . .
    H H11A -0.7201 -0.0478 0.6084 0.036 Uiso calc R 1 1 . .
    C C12A -0.6676(11) 0.0838(4) 0.5776(4) 0.0229(11) Uani d . 1 1 . .
    H H12A -0.7973 0.1054 0.6138 0.027 Uiso calc R 1 1 . .
    C C13A -0.5264(10) 0.1421(4) 0.5282(4) 0.0220(11) Uani d . 1 1 . .
    H H13A -0.5597 0.2033 0.5300 0.026 Uiso calc R 1 1 . .
    I I1B -0.05111(7) 0.30782(2) 0.66158(3) 0.02711(9) Uani d . 1 1 . .
    O O1B 0.7816(8) 0.2167(3) 1.0229(3) 0.0258(8) Uani d . 1 1 . .
    N N1B 0.6242(9) 0.2844(3) 1.0482(4) 0.0270(10) Uani d . 1 1 . .
    C C1B 0.4622(10) 0.2937(3) 0.9704(4) 0.0232(11) Uani d . 1 1 . .
    C C2B 0.2531(11) 0.3519(4) 0.9611(5) 0.0272(12) Uani d . 1 1 . .
    H H2B 0.2166 0.3890 1.0136 0.033 Uiso calc R 1 1 . .
    C C3B 0.1074(11) 0.3530(4) 0.8749(4) 0.0249(11) Uani d . 1 1 . .
    H H3B -0.0335 0.3907 0.8673 0.030 Uiso calc R 1 1 . .
    C C4B 0.1657(9) 0.2974(3) 0.7956(4) 0.0206(10) Uani d . 1 1 . .
    C C5B 0.3589(10) 0.2384(4) 0.8030(4) 0.0220(11) Uani d . 1 1 . .
    H H5B 0.3902 0.2010 0.7501 0.026 Uiso calc R 1 1 . .
    C C6B 0.5112(10) 0.2353(3) 0.8931(4) 0.0199(10) Uani d . 1 1 . .
    C C7B 0.7150(10) 0.1873(3) 0.9304(4) 0.0196(10) Uani d . 1 1 . .
    C C8B 0.8618(10) 0.1135(4) 0.8959(4) 0.0216(10) Uani d . 1 1 . .
    C C9B 0.8005(11) 0.0769(4) 0.8031(4) 0.0258(12) Uani d . 1 1 . .
    H H9B 0.6644 0.0996 0.7621 0.031 Uiso calc R 1 1 . .
    C C10B 0.9389(10) 0.0082(4) 0.7720(4) 0.0255(10) Uani d . 1 1 . .
    H H10B 0.8969 -0.0158 0.7089 0.031 Uiso calc R 1 1 . .
    C C11B 1.1383(12) -0.0274(4) 0.8297(4) 0.0285(12) Uani d . 1 1 . .
    H H11B 1.2315 -0.0753 0.8076 0.034 Uiso calc R 1 1 . .
    C C12B 1.1968(11) 0.0099(5) 0.9218(4) 0.0301(11) Uani d . 1 1 . .
    H H12B 1.3328 -0.0131 0.9626 0.036 Uiso calc R 1 1 . .
    C C13B 1.0630(11) 0.0790(4) 0.9549(4) 0.0253(11) Uani d . 1 1 . .
    H H13B 1.1071 0.1032 1.0177 0.030 Uiso calc R 1 1 . .
loop_
    _atom_site_aniso_label
    _atom_site_aniso_U_11
    _atom_site_aniso_U_22
    _atom_site_aniso_U_33
    _atom_site_aniso_U_12
    _atom_site_aniso_U_13
    _atom_site_aniso_U_23
    I1A 0.02109(16) 0.03002(19) 0.02445(17) 0.00079(15) 0.00275(13) -0.00571(15)
    O1A 0.028(2) 0.021(2) 0.031(2) 0.0056(16) 0.0085(17) 0.0011(16)
    N1A 0.036(3) 0.024(2) 0.037(3) -0.001(3) 0.014(2) 0.007(2)
    C1A 0.010(2) 0.055(4) 0.011(2) 0.000(2) -0.0008(18) 0.000(2)
    C2A 0.029(3) 0.033(3) 0.030(3) -0.001(3) 0.006(2) 0.011(2)
    C3A 0.029(3) 0.028(3) 0.022(3) 0.001(2) 0.006(2) 0.004(2)
    C4A 0.021(3) 0.025(3) 0.020(2) 0.006(2) -0.0003(19) -0.002(2)
    C5A 0.021(3) 0.015(2) 0.025(3) 0.000(2) 0.001(2) -0.0027(19)
    C6A 0.021(3) 0.018(3) 0.021(3) 0.000(2) 0.001(2) 0.0002(19)
    C7A 0.020(3) 0.021(3) 0.022(3) 0.001(2) -0.003(2) 0.0008(19)
    C8A 0.021(2) 0.023(3) 0.017(2) 0.001(2) 0.0032(19) -0.0026(19)
    C9A 0.042(3) 0.018(3) 0.019(2) 0.005(3) 0.005(2) -0.001(2)
    C10A 0.039(3) 0.017(3) 0.024(3) -0.001(2) 0.000(2) 0.002(2)
    C11A 0.021(3) 0.048(4) 0.020(3) -0.012(2) 0.001(2) 0.008(2)
    C12A 0.020(3) 0.026(3) 0.023(3) 0.000(2) 0.000(2) -0.003(2)
    C13A 0.020(3) 0.025(3) 0.021(3) 0.003(2) 0.001(2) -0.002(2)
    I1B 0.02550(18) 0.02499(18) 0.03013(19) 0.00099(17) -0.00173(14) 0.00057(16)
    O1B 0.032(2) 0.028(2) 0.0171(19) -0.0014(18) 0.0017(15) -0.0014(16)
    N1B 0.035(3) 0.021(2) 0.025(2) -0.0026(19) 0.004(2) 0.0006(17)
    C1B 0.030(3) 0.022(3) 0.019(2) -0.005(2) 0.007(2) 0.0006(18)
    C2B 0.027(3) 0.026(3) 0.030(3) -0.003(2) 0.012(2) 0.001(2)
    C3B 0.021(3) 0.024(3) 0.032(3) 0.000(2) 0.009(2) -0.001(2)
    C4B 0.022(2) 0.018(3) 0.022(2) -0.004(2) 0.0011(19) 0.0015(18)
    C5B 0.023(3) 0.021(3) 0.022(3) -0.004(2) 0.003(2) -0.0012(19)
    C6B 0.021(3) 0.018(2) 0.021(3) -0.003(2) 0.005(2) -0.0020(18)
    C7B 0.023(3) 0.017(2) 0.019(2) -0.005(2) 0.002(2) 0.0018(18)
    C8B 0.020(3) 0.019(2) 0.026(3) -0.003(2) 0.003(2) 0.003(2)
    C9B 0.024(3) 0.028(3) 0.025(3) 0.000(2) 0.000(2) 0.001(2)
    C10B 0.026(3) 0.025(3) 0.026(2) 0.002(3) 0.0045(19) -0.004(2)
    C11B 0.029(3) 0.026(3) 0.031(3) 0.003(2) 0.009(2) 0.004(2)
    C12B 0.029(3) 0.031(3) 0.029(3) 0.005(3) -0.003(2) 0.006(3)
    C13B 0.027(3) 0.028(3) 0.020(3) 0.001(2) -0.002(2) 0.002(2)
_geom_special_details
;
All e.s.d.'s (except the e.s.d. in the dihedral angle between two l.s. planes)
are estimated using the full covariance matrix. The cell e.s.d.'s are taken
into account individually in the estimation of e.s.d.'s in distances, angles
and torsion angles; correlations between e.s.d.'s in cell parameters are only
used when they are defined by crystal symmetry. An approximate (isotropic)
treatment of cell e.s.d.'s is used for estimating e.s.d.'s involving l.s.
planes.
;
loop_
    _geom_bond_atom_site_label_1
    _geom_bond_atom_site_label_2
    _geom_bond_site_symmetry_2
    _geom_bond_distance
    _geom_bond_publ_flag
    I1A C4A . 2.100(5) ?
    O1A C7A . 1.354(6) ?
    O1A N1A . 1.413(6) ?
    N1A C1A . 1.346(8) ?
    C1A C6A . 1.361(8) ?
    C1A C2A . 1.462(8) ?
    C2A C3A . 1.344(9) ?
    C2A H2A . 0.9500 ?
    C3A C4A . 1.430(8) ?
    C3A H3A . 0.9500 ?
    C4A C5A . 1.362(7) ?
    C5A C6A . 1.432(7) ?
    C5A H5A . 0.9500 ?
    C6A C7A . 1.387(7) ?
    C7A C8A . 1.466(7) ?
    C8A C9A . 1.405(8) ?
    C8A C13A . 1.405(7) ?
    C9A C10A . 1.387(8) ?
    C9A H9A . 0.9500 ?
    C10A C11A . 1.362(8) ?
    C10A H10A . 0.9500 ?
    C11A C12A . 1.420(9) ?
    C11A H11A . 0.9500 ?
    C12A C13A . 1.384(8) ?
    C12A H12A . 0.9500 ?
    C13A H13A . 0.9500 ?
    I1B C4B . 2.100(5) ?
    O1B C7B . 1.366(6) ?
    O1B N1B . 1.397(6) ?
    N1B C1B . 1.329(8) ?
    C1B C6B . 1.427(7) ?
    C1B C2B . 1.430(8) ?
    C2B C3B . 1.363(9) ?
    C2B H2B . 0.9500 ?
    C3B C4B . 1.437(8) ?
    C3B H3B . 0.9500 ?
    C4B C5B . 1.371(8) ?
    C5B C6B . 1.426(8) ?
    C5B H5B . 0.9500 ?
    C6B C7B . 1.379(7) ?
    C7B C8B . 1.475(8) ?
    C8B C13B . 1.398(8) ?
    C8B C9B . 1.406(8) ?
    C9B C10B . 1.374(8) ?
    C9B H9B . 0.9500 ?
    C10B C11B . 1.389(8) ?
    C10B H10B . 0.9500 ?
    C11B C12B . 1.399(9) ?
    C11B H11B . 0.9500 ?
    C12B C13B . 1.374(9) ?
    C12B H12B . 0.9500 ?
    C13B H13B . 0.9500 ?
loop_
    _geom_angle_atom_site_label_1
    _geom_angle_atom_site_label_2
    _geom_angle_atom_site_label_3
    _geom_angle_site_symmetry_1
    _geom_angle_site_symmetry_3
    _geom_angle
    _geom_angle_publ_flag
    C7A O1A N1A . . 110.0(4) ?
    C1A N1A O1A . . 102.4(5) ?
    N1A C1A C6A . . 114.9(5) ?
    N1A C1A C2A . . 121.2(6) ?
    C6A C1A C2A . . 123.9(6) ?
    C3A C2A C1A . . 115.1(6) ?
    C3A C2A H2A . . 122.5 ?
    C1A C2A H2A . . 122.5 ?
    C2A C3A C4A . . 121.7(5) ?
    C2A C3A H3A . . 119.1 ?
    C4A C3A H3A . . 119.1 ?
    C5A C4A C3A . . 122.9(5) ?
    C5A C4A I1A . . 119.7(4) ?
    C3A C4A I1A . . 117.4(4) ?
    C4A C5A C6A . . 117.1(5) ?
    C4A C5A H5A . . 121.4 ?
    C6A C5A H5A . . 121.4 ?
    C1A C6A C7A . . 104.0(5) ?
    C1A C6A C5A . . 119.2(5) ?
    C7A C6A C5A . . 136.8(5) ?
    O1A C7A C6A . . 108.7(5) ?
    O1A C7A C8A . . 116.4(5) ?
    C6A C7A C8A . . 134.9(5) ?
    C9A C8A C13A . . 119.0(5) ?
    C9A C8A C7A . . 120.9(5) ?
    C13A C8A C7A . . 120.1(5) ?
    C10A C9A C8A . . 120.5(5) ?
    C10A C9A H9A . . 119.8 ?
    C8A C9A H9A . . 119.8 ?
    C11A C10A C9A . . 121.2(5) ?
    C11A C10A H10A . . 119.4 ?
    C9A C10A H10A . . 119.4 ?
    C10A C11A C12A . . 118.9(5) ?
    C10A C11A H11A . . 120.5 ?
    C12A C11A H11A . . 120.5 ?
    C13A C12A C11A . . 120.9(5) ?
    C13A C12A H12A . . 119.6 ?
    C11A C12A H12A . . 119.6 ?
    C12A C13A C8A . . 119.5(5) ?
    C12A C13A H13A . . 120.3 ?
    C8A C13A H13A . . 120.3 ?
    C7B O1B N1B . . 110.9(4) ?
    C1B N1B O1B . . 104.3(4) ?
    N1B C1B C6B . . 112.5(5) ?
    N1B C1B C2B . . 126.5(5) ?
    C6B C1B C2B . . 121.0(5) ?
    C3B C2B C1B . . 118.3(5) ?
    C3B C2B H2B . . 120.8 ?
    C1B C2B H2B . . 120.8 ?
    C2B C3B C4B . . 120.4(5) ?
    C2B C3B H3B . . 119.8 ?
    C4B C3B H3B . . 119.8 ?
    C5B C4B C3B . . 122.9(5) ?
    C5B C4B I1B . . 118.4(4) ?
    C3B C4B I1B . . 118.7(4) ?
    C4B C5B C6B . . 117.5(5) ?
    C4B C5B H5B . . 121.2 ?
    C6B C5B H5B . . 121.2 ?
    C7B C6B C5B . . 136.0(5) ?
    C7B C6B C1B . . 104.2(5) ?
    C5B C6B C1B . . 119.8(5) ?
    O1B C7B C6B . . 108.0(4) ?
    O1B C7B C8B . . 116.3(5) ?
    C6B C7B C8B . . 135.6(5) ?
    C13B C8B C9B . . 119.2(5) ?
    C13B C8B C7B . . 120.6(5) ?
    C9B C8B C7B . . 120.2(5) ?
    C10B C9B C8B . . 119.6(6) ?
    C10B C9B H9B . . 120.2 ?
    C8B C9B H9B . . 120.2 ?
    C9B C10B C11B . . 122.1(6) ?
    C9B C10B H10B . . 118.9 ?
    C11B C10B H10B . . 118.9 ?
    C10B C11B C12B . . 117.5(6) ?
    C10B C11B H11B . . 121.3 ?
    C12B C11B H11B . . 121.3 ?
    C13B C12B C11B . . 121.8(5) ?
    C13B C12B H12B . . 119.1 ?
    C11B C12B H12B . . 119.1 ?
    C12B C13B C8B . . 119.8(5) ?
    C12B C13B H13B . . 120.1 ?
    C8B C13B H13B . . 120.1 ?
loop_
    _geom_hbond_atom_site_label_D
    _geom_hbond_atom_site_label_H
    _geom_hbond_atom_site_label_A
    _geom_hbond_site_symmetry_A
    _geom_hbond_distance_DH
    _geom_hbond_distance_HA
    _geom_hbond_distance_DA
    _geom_hbond_angle_DHA
    C3A H3A N1B 1_554 0.95 2.40 3.247(7) 149
    C11A H11A N1A 2_446 0.95 2.47 3.339(8) 152
    C4A I1A Cg 2_646 2.100(5) 3.618(2) 5.637(6) 160.0(2)
    C4B I1B O1A 1_555 2.100(5) 3.335(5) 5.325(7) 156.3(2)
_iucr_refine_instructions_details
;
CELL 0.71073   5.3809  15.2248  13.7487  90.000  94.919  90.000
ZERR    4.00   0.0030   0.0070   0.0070   0.000   0.030   0.000
LATT -1
SYMM -X, 0.5+Y, -Z
SFAC C H N O I
UNIT 52 32 4 4 4
ACTA 56
TEMP -173
L.S. 7
BOND $H
SIZE 0.25 0.08 0.03
EQIV $1 x, y, z-1
EQIV $2 1-x, y-1/2, 1-z
EQIV $3 -x-1, y-1/2, 1-z
HTAB C3A N1B_$1
HTAB C11A N1A_$3
RTAB I.pi I1A CG_$2
RTAB CIpi C4A I1A CG_$2
RTAB C.pi C4A CG_$2
RTAB I.O  I1B O1A
RTAB CI.O C4B I1B O1A
RTAB C..O C4B O1A
mpla 9 C1a C2a C3a C4a C5a C6a C7a O1a N1a I1a
mpla 6 C8a C9a C10a C11a C12a C13a
mpla 9 C1b C2b C3b C4b C5b C6b C7b O1b N1b I1b
mpla 6 C8b C9b C10b C11b C12b C13b
FMAP 2
PLAN 20
FREE Cg C1B Cg C2B Cg C3B Cg C4B Cg C5B Cg C6B
WGHT    0.046000
FVAR       2.21933
MOLE   1
AFIX   1
CG    1    0.309718    0.294974    0.883003    10.00000    0.05000
AFIX   0
I1A   5    0.514723    0.011538    0.195123    11.00000    0.02109    0.03002 =
         0.02445   -0.00571    0.00275    0.00079
O1A   4   -0.235305    0.257358    0.430530    11.00000    0.02794    0.02075 =
         0.03087    0.00109    0.00849    0.00563
N1A   3   -0.080328    0.307594    0.373942    11.00000    0.03573    0.02394 =
         0.03700    0.00727    0.01379   -0.00094
C1A   1    0.052953    0.245326    0.332227    11.00000    0.00962    0.05550 =
         0.01136   -0.00001   -0.00079    0.00021
C2A   1    0.242523    0.268553    0.266569    11.00000    0.02913    0.03254 =
         0.02963    0.01140    0.00559   -0.00075
AFIX  43
H2A   2    0.276489    0.327645    0.249899    11.00000   -1.20000
AFIX   0
C3A   1    0.365140    0.200172    0.231551    11.00000    0.02890    0.02766 =
         0.02229    0.00421    0.00572    0.00112
AFIX  43
H3A   2    0.492622    0.211002    0.189358    11.00000   -1.20000
AFIX   0
C4A   1    0.308825    0.111546    0.256111    11.00000    0.02075    0.02494 =
         0.01952   -0.00198   -0.00026    0.00554
C5A   1    0.131391    0.090313    0.317055    11.00000    0.02100    0.01520 =
         0.02477   -0.00272    0.00084    0.00011
AFIX  43
H5A   2    0.098124    0.030939    0.332769    11.00000   -1.20000
AFIX   0
C6A   1   -0.002879    0.161335    0.356432    11.00000    0.02086    0.01827 =
         0.02113    0.00024    0.00081   -0.00002
C7A   1   -0.187080    0.170745    0.420322    11.00000    0.02021    0.02087 =
         0.02215    0.00085   -0.00251    0.00095
C8A   1   -0.333545    0.110053    0.475269    11.00000    0.02072    0.02327 =
         0.01747   -0.00265    0.00325    0.00053
C9A   1   -0.289460    0.019132    0.473451    11.00000    0.04175    0.01794 =
         0.01859   -0.00062    0.00505    0.00454
AFIX  43
H9A   2   -0.160751   -0.003371    0.437340    11.00000   -1.20000
AFIX   0
C10A  1   -0.432443   -0.037990    0.523981    11.00000    0.03851    0.01702 =
         0.02428    0.00237    0.00031   -0.00059
AFIX  43
H10A  2   -0.398167   -0.099179    0.522972    11.00000   -1.20000
AFIX   0
C11A  1   -0.621119   -0.007962    0.575027    11.00000    0.02068    0.04779 =
         0.02024    0.00750    0.00087   -0.01204
AFIX  43
H11A  2   -0.720054   -0.047754    0.608374    11.00000   -1.20000
AFIX   0
C12A  1   -0.667602    0.083774    0.577609    11.00000    0.01956    0.02585 =
         0.02306   -0.00334    0.00036    0.00041
AFIX  43
H12A  2   -0.797339    0.105420    0.613761    11.00000   -1.20000
AFIX   0
C13A  1   -0.526412    0.142107    0.528155    11.00000    0.02027    0.02509 =
         0.02068   -0.00196    0.00116    0.00265
AFIX  43
H13A  2   -0.559706    0.203337    0.529972    11.00000   -1.20000
AFIX   0
MOLE   2
I1B   5   -0.051115    0.307819    0.661584    11.00000    0.02550    0.02499 =
         0.03013    0.00057   -0.00173    0.00099
O1B   4    0.781625    0.216685    1.022898    11.00000    0.03163    0.02848 =
         0.01709   -0.00143    0.00169   -0.00144
N1B   3    0.624196    0.284422    1.048211    11.00000    0.03510    0.02065 =
         0.02527    0.00063    0.00354   -0.00259
C1B   1    0.462178    0.293665    0.970374    11.00000    0.03031    0.02150 =
         0.01853    0.00065    0.00700   -0.00537
C2B   1    0.253096    0.351944    0.961093    11.00000    0.02715    0.02620 =
         0.02975    0.00111    0.01158   -0.00325
AFIX  43
H2B   2    0.216622    0.388979    1.013630    11.00000   -1.20000
AFIX   0
C3B   1    0.107429    0.353009    0.874936    11.00000    0.02085    0.02353 =
         0.03158   -0.00143    0.00925   -0.00018
AFIX  43
H3B   2   -0.033496    0.390748    0.867327    11.00000   -1.20000
AFIX   0
C4B   1    0.165720    0.297411    0.795576    11.00000    0.02220    0.01773 =
         0.02187    0.00149    0.00110   -0.00446
C5B   1    0.358928    0.238382    0.803007    11.00000    0.02339    0.02097 =
         0.02188   -0.00117    0.00339   -0.00440
AFIX  43
H5B   2    0.390185    0.200968    0.750116    11.00000   -1.20000
AFIX   0
C6B   1    0.511190    0.235265    0.893123    11.00000    0.02147    0.01806 =
         0.02077   -0.00197    0.00458   -0.00288
C7B   1    0.715017    0.187310    0.930426    11.00000    0.02253    0.01679 =
         0.01938    0.00180    0.00175   -0.00452
C8B   1    0.861783    0.113502    0.895937    11.00000    0.01981    0.01887 =
         0.02623    0.00310    0.00283   -0.00349
C9B   1    0.800550    0.076913    0.803082    11.00000    0.02374    0.02779 =
         0.02534    0.00129   -0.00031   -0.00029
AFIX  43
H9B   2    0.664366    0.099579    0.762117    11.00000   -1.20000
AFIX   0
C10B  1    0.938948    0.008158    0.771963    11.00000    0.02630    0.02477 =
         0.02595   -0.00353    0.00448    0.00197
AFIX  43
H10B  2    0.896921   -0.015811    0.708897    11.00000   -1.20000
AFIX   0
C11B  1    1.138344   -0.027433    0.829749    11.00000    0.02920    0.02601 =
         0.03147    0.00421    0.00924    0.00270
AFIX  43
H11B  2    1.231491   -0.075347    0.807576    11.00000   -1.20000
AFIX   0
C12B  1    1.196790    0.009937    0.921808    11.00000    0.02894    0.03129 =
         0.02915    0.00613   -0.00299    0.00519
AFIX  43
H12B  2    1.332805   -0.013089    0.962586    11.00000   -1.20000
AFIX   0
C13B  1    1.063038    0.078995    0.954904    11.00000    0.02664    0.02799 =
         0.02044    0.00242   -0.00220    0.00101
AFIX  43
H13B  2    1.107133    0.103250    1.017681    11.00000   -1.20000
HKLF 4
REM
REM R1 =  0.0413 for   4621 Fo > 4sig(Fo)  and  0.0578 for all   6015 data
REM    289 parameters refined using      1 restraints
END
WGHT      0.0557      0.0000
REM Highest difference peak  1.980,  deepest hole -1.006,  1-sigma level  0.155
Q1    1  -0.4246  0.0109  0.4815  11.00000  0.05    1.98
Q2    1   0.0222  0.3087  0.9508  11.00000  0.05    1.71
Q3    1   0.0917  0.3096  0.7337  11.00000  0.05    1.69
Q4    1   0.3801  0.0122  0.1310  11.00000  0.05    1.49
Q5    1   0.4901  0.1109  0.8022  11.00000  0.05    1.25
Q6    1  -0.5760 -0.0582  0.5585  11.00000  0.05    1.11
Q7    1  -0.5309  0.0108  0.4171  11.00000  0.05    1.07
Q8    1  -0.0800  0.2150  0.2732  11.00000  0.05    0.94
Q9    1   0.0493  0.2043  0.3399  11.00000  0.05    0.93
Q10   1   0.9649  0.2137  1.0580  11.00000  0.05    0.82
Q11   1   0.6083  0.0125  0.2968  11.00000  0.05    0.68
Q12   1   0.0397  0.3720  0.3017  11.00000  0.05    0.66
Q13   1  -0.1422  0.3049  0.5602  11.00000  0.05    0.64
Q14   1   1.5511  0.0145  1.0228  11.00000  0.05    0.60
Q15   1   0.0720  0.2610  0.3572  11.00000  0.05    0.57
Q16   1  -0.0401  0.3439  0.7646  11.00000  0.05    0.57
Q17   1   0.5771 -0.0241  0.2956  11.00000  0.05    0.56
Q18   1  -0.0960  0.2678  0.6762  11.00000  0.05    0.55
Q19   1  -0.3121  0.3102  0.5311  11.00000  0.05    0.54
Q20   1  -0.0762  0.2061  0.6670  11.00000  0.05    0.52
;
data_global
_journal_date_recd_electronic     2013-02-02
_journal_date_accepted     2013-02-28
_journal_name_full     'Acta Crystallographica, Section E'
_journal_year     2013
_journal_volume     69
_journal_issue      4
_journal_page_first     o508
_journal_page_last     o508
_journal_paper_category     QO
_journal_paper_doi     10.1107/S1600536813005862
_journal_coeditor_code     GK2554
_publ_contact_author_name     'Yuriy Teslenko'
_publ_contact_author_address
;
Department of Organic Chemistry,
Ivan Franko National University of Lviv,
Kyryla and Mefodiya 6,
Lviv 79005
Ukraine
;
_publ_contact_author_email     dangercorp@gmail.com
_publ_contact_author_fax     ?
_publ_contact_author_phone      380676757771
_publ_section_title
;
5-Iodo-3-phenyl-2,1-benzoxazole
;
loop_
    _publ_author_name
    _publ_author_address
    'Teslenko, Yuriy'
;
Department of Organic Chemistry,
Ivan Franko National University of Lviv,
Kyryla and Mefodiya 6,
Lviv 79005, Ukraine
;
    'Matiychuk, Vasyl S.'
;
Department of Organic Chemistry,
Ivan Franko National University of Lviv,
Kyryla and Mefodiya 6,
Lviv 79005, Ukraine
;
    'Kinzhybalo, Vasyl'
;
Institute of Low Temperature and Structure Research,
Okolna 2,
50-422 Wroc\/law
Poland
;
    'Lis, Tadeusz'
;
Faculty of Chemistry
University of Wroc\/law
14 Joliot-Curie St
50-383 Wroc\/law
Poland
;
    'Obushak, Mykola D.'
;
Department of Organic Chemistry,
Ivan Franko National University of Lviv,
Kyryla and Mefodiya 6,
Lviv 79005, Ukraine
;
