# Supplementary material for: 5-Iodo-3-phenyl-2,1-benzoxazole
Source: Acta Crystallogr Sect E Struct Rep Online. 2013 Mar 9;69(Pt 4):o508. doi: 10.1107/S1600536813005862 (PMC3629537; doi:10.1107/S1600536813005862)
Supplement: Supplementary file 2 [file e-69-0o508-Isup2.hkl]

# 
# h,k,l, Fc-squared, Fo-squared, sigma(Fo-squared) and status flag 
# 
data_I
_shelx_title ' ' 
_shelx_refln_list_code          4 
_shelx_F_calc_maximum      271.97 
_exptl_crystal_F_000       616.00 
_reflns_d_resolution_high  0.6249 
 
loop_ 
 _symmetry_equiv_pos_as_xyz 
 'x, y, z' 
 '-x, y+1/2, -z' 
 
_cell_length_a     5.3809 
_cell_length_b    15.2248 
_cell_length_c    13.7487 
_cell_angle_alpha  90.000 
_cell_angle_beta   94.919 
_cell_angle_gamma  90.000 
 
_shelx_F_squared_multiplier     1.000 
 
loop_ 
 _refln_index_h 
 _refln_index_k 
 _refln_index_l 
 _refln_F_squared_calc 
 _refln_F_squared_meas 
 _refln_F_squared_sigma 
 _refln_observed_status 
   5 -14   0      261.17      201.73    100.96 o 
   5 -13   0     1116.49     1090.54    162.29 o 
   5 -12   0      494.83      286.27    129.66 o 
   4 -11   0     1642.55     1654.92    136.02 o 
   5 -11   0      689.80      766.14    149.15 o 
   5 -10   0      957.01      901.40    126.25 o 
   6 -10   0      257.71      224.58     98.91 o 
   4  -9   0     1851.51     1634.28    123.00 o 
   5  -9   0     1069.92      997.20    123.84 o 
   6  -9   0     1016.62      959.84    147.07 o 
   4  -8   0     1734.10     1871.05    118.52 o 
   5  -8   0      804.11      718.25    107.70 o 
   6  -8   0      697.53      749.20    139.27 o 
   4  -7   0     2531.43     2441.83    106.76 o 
   5  -7   0     1896.22     2099.69    141.95 o 
   6  -7   0      147.27       84.17     98.21 o 
   3  -6   0     2693.56     2888.16     93.10 o 
   4  -6   0     2248.21     2463.59    119.71 o 
   5  -6   0      762.67      777.81    116.67 o 
   6  -6   0      381.34      267.58     98.22 o 
   3  -5   0     2227.43     2284.32     66.15 o 
   4  -5   0     3482.72     3254.75     87.63 o 
   5  -5   0       45.01       21.58     74.00 o 
   6  -5   0     2339.08     2589.19    163.44 o 
   3  -4   0     3176.99     3347.19     69.91 o 
   4  -4   0     2829.29     2864.55    136.95 o 
   6  -4   0      273.50      272.92    129.75 o 
   2  -3   0      735.66      755.31     42.63 o 
   3  -3   0     6495.01     6700.82    198.87 o 
   4  -3   0     1989.51     2108.66     85.96 o 
   5  -3   0     3364.99     3482.63    130.59 o 
   6  -3   0      167.69      173.87    106.07 o 
   2  -2   0     2813.08     2707.90    190.21 o 
   3  -2   0     7734.38     7527.94     89.65 o 
   4  -2   0      488.26      490.22     49.50 o 
   5  -2   0     1383.26     1333.21     60.36 o 
   6  -2   0     1552.75     1639.83    139.63 o 
   1  -1   0     1001.23     1076.54     27.65 o 
   2  -1   0     3807.96     3852.88     41.59 o 
   3  -1   0     1022.78     1078.15     46.83 o 
   4  -1   0     2869.94     3044.63     63.96 o 
   5  -1   0     1462.86     1514.55     69.54 o 
   6  -1   0     1372.91     1226.88    103.35 o 
   8  -1   0      206.79      159.74     95.04 o 
   1   0   0       25.76       42.02      8.52 o 
   2   0   0    12297.06    11946.29   1053.98 o 
   3   0   0      999.86     1018.35     36.62 o 
   4   0   0     3773.27     3726.50    341.90 o 
   5   0   0     1556.20     1599.91     80.09 o 
   6   0   0      435.00      438.53     72.57 o 
   8   0   0        2.10        8.56     96.68 o 
   1   1   0      979.33     1062.39     33.55 o 
   2   1   0     3704.46     3576.31     99.50 o 
   3   1   0     1131.98     1172.70     41.92 o 
   4   1   0     2957.10     3091.39     88.26 o 
   5   1   0     1398.29     1396.14     82.64 o 
   6   1   0     1363.35     1325.09    116.97 o 
   8   1   0      203.04      258.46     96.73 o 
   1   2   0    24402.53    25235.76    519.03 o 
   2   2   0     2777.37     2775.84     36.16 o 
   3   2   0     7617.40     7652.67     51.00 o 
   4   2   0      488.97      447.97     45.58 o 
   5   2   0     1395.47     1441.76     75.46 o 
   6   2   0     1666.90     1571.52     90.28 o 
   7   2   0       29.62       38.55     50.75 o 
   8   2   0      334.64      359.07    113.73 o 
   1   3   0      586.04      561.40     24.36 o 
   2   3   0      630.13      672.93     24.17 o 
   3   3   0     6607.43     6760.02    167.85 o 
   4   3   0     2053.47     2208.87     63.39 o 
   5   3   0     3302.01     3463.32    102.58 o 
   6   3   0      181.48      144.71     64.86 o 
   7   3   0      745.50      715.01     77.00 o 
   8   3   0       38.12       65.19     67.84 o 
   0   4   0    39527.21    41393.95    364.74 o 
   1   4   0    13873.72    14558.70     51.50 o 
   2   4   0    10010.18    10041.06     75.41 o 
   3   4   0     3201.03     3230.31     39.14 o 
   4   4   0     2720.86     2618.64     77.64 o 
   5   4   0      921.82      949.15     68.69 o 
   6   4   0      255.71      262.19     51.30 o 
   7   4   0     1010.84     1039.59     98.15 o 
   8   4   0      192.05      164.16     96.48 o 
   1   5   0      146.55      167.36     15.42 o 
   2   5   0     1704.09     1598.95     53.06 o 
   3   5   0     2296.56     2253.15     38.43 o 
   4   5   0     3571.60     3628.96     66.45 o 
   5   5   0       36.42       12.54     44.07 o 
   6   5   0     2359.90     2589.69    118.97 o 
   7   5   0       30.69       46.76     65.63 o 
   8   5   0      284.31      251.95     80.84 o 
   0   6   0    14527.85    14809.70    185.33 o 
   1   6   0     7037.39     7432.54    117.31 o 
   2   6   0    10228.82    10428.73     50.98 o 
   3   6   0     2637.59     2596.02     77.33 o 
   4   6   0     2347.00     2427.09     40.49 o 
   5   6   0      756.81      693.04     68.50 o 
   6   6   0      366.14      326.19     50.85 o 
   7   6   0      245.10      178.47     68.70 o 
   1   7   0     1693.92     1873.96     41.84 o 
   2   7   0     1109.14     1102.74     26.54 o 
   3   7   0     4619.04     4514.26     88.97 o 
   4   7   0     2434.89     2406.06     46.10 o 
   5   7   0     1926.21     1894.86    125.93 o 
   6   7   0      142.81       94.65     66.71 o 
   0   8   0      791.39      755.18     73.99 o 
   1   8   0    13513.12    14333.57    381.28 o 
   2   8   0     2375.81     2421.75     30.61 o 
   3   8   0     4413.96     4530.98     57.56 o 
   4   8   0     1782.38     1811.66     42.29 o 
   5   8   0      740.69      716.84    141.41 o 
   6   8   0      703.75      834.01     89.31 o 
   1   9   0      205.19      239.98     19.39 o 
   2   9   0     1556.63     1529.39     37.88 o 
   3   9   0      889.77      910.09     32.72 o 
   4   9   0     1869.18     1719.38     45.76 o 
   5   9   0     1065.55     1028.47     74.73 o 
   6   9   0      986.47     1047.48    107.50 o 
   0  10   0    14448.75    14479.50    254.78 o 
   1  10   0      290.14      265.54     17.71 o 
   2  10   0     6662.69     6990.00    100.65 o 
   3  10   0      190.42      169.45     25.78 o 
   4  10   0     1161.06     1227.15     50.49 o 
   5  10   0      989.03     1071.22     61.48 o 
   1  11   0      641.71      609.83     21.64 o 
   2  11   0     1144.83     1101.56     30.65 o 
   3  11   0     1814.85     1755.30     40.29 o 
   4  11   0     1520.67     1611.45     52.62 o 
   5  11   0      698.91      704.82     56.19 o 
   0  12   0      397.11      388.07     33.98 o 
   1  12   0     5920.43     5840.97    208.75 o 
   2  12   0      593.28      521.41     38.45 o 
   3  12   0     1874.80     1725.31     61.18 o 
   4  12   0      565.52      551.17     54.51 o 
   5  12   0      518.42      501.32     59.06 o 
   1  13   0      225.83      213.91     22.13 o 
   2  13   0      792.77      807.55     36.08 o 
   3  13   0      769.54      726.56     59.56 o 
   4  13   0      621.04      657.65     51.79 o 
   5  13   0     1126.82     1328.70    102.61 o 
   0  14   0     6370.78     6993.82     99.01 o 
   1  14   0     1105.00     1165.21     44.45 o 
   2  14   0     3771.13     3993.68    137.27 o 
   3  14   0      726.74      775.71     51.20 o 
   4  14   0      788.65      857.91     59.00 o 
   5  14   0      279.25      279.40     66.62 o 
   1  15   0      141.98      106.00     35.91 o 
   2  15   0      753.32      638.01     46.62 o 
   3  15   0      300.09      204.03     41.76 o 
   4  15   0      823.35      896.29     59.76 o 
   5  15   0      168.13      163.99     83.29 o 
   6  15   0      289.47      231.66     71.72 o 
   0  16   0     1189.75     1336.77     54.88 o 
   1  16   0     1699.79     1608.89     47.54 o 
   2  16   0      886.46      928.26     52.21 o 
   3  16   0      618.63      593.71     52.60 o 
   4  16   0      548.70      493.23     54.83 o 
   5  16   0      161.10      141.18     66.90 o 
   6  16   0       65.20      -19.64     74.56 o 
   1  17   0      142.37      139.61     36.82 o 
   2  17   0      134.40       67.27     41.88 o 
   3  17   0      448.59      423.36     60.22 o 
   4  17   0      189.26       87.10     73.86 o 
   5  17   0      650.15      617.42    116.67 o 
   6  17   0       11.64       11.85     85.89 o 
   0  18   0     1266.81     1116.49     61.93 o 
   1  18   0     1691.08     2033.42     73.24 o 
   2  18   0      391.36      412.88     53.14 o 
   3  18   0      635.32      660.11     91.99 o 
   4  18   0      137.55      105.92     64.46 o 
   5  18   0      190.50      104.87     83.69 o 
   1  19   0       96.85       88.83     38.04 o 
   2  19   0      310.33      330.92     66.91 o 
   3  19   0      208.22      101.34     76.93 o 
   4  19   0      449.07      394.26     71.56 o 
   5  19   0       93.93      134.21    107.35 o 
   1  20   0      118.78       38.56     59.18 o 
   2  20   0      647.48      728.85     79.68 o 
   3  20   0       37.19       39.39     80.35 o 
   4  20   0      274.32      376.23    100.99 o 
   1  21   0       86.49      154.70     72.89 o 
   2  21   0      137.94       48.39     88.16 o 
   3  21   0      179.31      161.97     78.94 o 
   4  21   0       62.29      -26.77     97.51 o 
   1  22   0     1144.63     1255.39     86.87 o 
   2  22   0       29.48       22.94     81.26 o 
   3  22   0      199.46      220.76     99.19 o 
   1  23   0        9.31       -2.19     71.68 o 
   2  23   0       50.26       62.23     88.65 o 
  -5 -14   1      163.75       94.93    121.83 o 
  -5 -13   1      629.91      433.24    108.88 o 
  -5 -12   1     1598.76     1591.02    140.65 o 
   4 -12   1      589.09      442.14    106.10 o 
   5 -12   1      453.02      496.37    119.83 o 
  -6 -11   1      251.60      246.35    129.74 o 
  -5 -11   1      628.33      429.09    101.17 o 
  -4 -11   1     1722.92     1913.18    137.93 o 
   4 -11   1      698.87      740.01    127.87 o 
   5 -11   1      591.91      537.66    115.46 o 
  -6 -10   1     1123.91     1025.16    158.61 o 
  -5 -10   1       82.56       60.79     93.10 o 
  -4 -10   1     3314.45     3269.12    152.10 o 
   4 -10   1      954.13     1140.55    146.27 o 
   5 -10   1       85.21       37.85     94.41 o 
  -6  -9   1      288.91      171.18    107.07 o 
  -5  -9   1      498.27      403.10    107.63 o 
  -4  -9   1     2120.47     2122.53    129.46 o 
   4  -9   1     1883.38     1799.58    127.09 o 
   5  -9   1     1901.77     1681.19    149.17 o 
   6  -9   1      351.77      300.65    120.23 o 
  -5  -8   1     1471.70     1391.93    120.95 o 
  -4  -8   1      248.78      195.30     83.07 o 
   4  -8   1     1309.70     1452.60    120.57 o 
   5  -8   1      562.90      351.64     92.42 o 
   6  -8   1      193.13      190.48     83.60 o 
  -5  -7   1     1249.74     1471.90    140.92 o 
   4  -7   1     2378.31     2197.59    107.60 o 
   5  -7   1      363.10      324.29    112.92 o 
   6  -7   1     1879.71     1718.26    159.06 o 
  -6  -6   1     1104.92     1100.39    164.74 o 
  -5  -6   1     1398.48     1308.51     94.78 o 
  -4  -6   1     2459.77     2283.28    109.79 o 
  -3  -6   1      830.67      797.69     65.53 o 
   3  -6   1     2027.52     2104.38     84.63 o 
   4  -6   1     2899.93     3062.83    125.81 o 
   5  -6   1      839.06      681.99     96.28 o 
  -6  -5   1      771.80      894.57    121.18 o 
  -5  -5   1      176.86      111.11     78.81 o 
  -4  -5   1     5565.92     5185.54    104.98 o 
  -3  -5   1       30.22       27.75     22.65 o 
  -2  -5   1    15139.61    15615.02     78.28 o 
   3  -5   1     4424.98     3979.64     86.20 o 
   4  -5   1      876.28      858.50     67.25 o 
   6  -5   1      106.67       46.19     83.50 o 
  -6  -4   1     2557.99     2627.19    157.89 o 
  -5  -4   1      979.88      937.43     90.23 o 
  -4  -4   1     2908.37     3044.45    108.46 o 
  -3  -4   1      847.73      852.48     33.16 o 
  -2  -4   1     4993.19     5438.12     50.32 o 
   3  -4   1     4029.36     4264.38     92.10 o 
   4  -4   1     1742.53     1517.19     87.29 o 
   5  -4   1      536.72      540.57     99.94 o 
   6  -4   1      313.26      339.42    118.11 o 
  -8  -3   1      185.95      168.96     71.21 o 
  -6  -3   1      425.37      405.49    110.56 o 
  -4  -3   1      303.42      342.44     40.08 o 
  -3  -3   1     8969.39     8985.06    142.47 o 
  -2  -3   1     3672.81     4015.37     37.68 o 
   2  -3   1     4892.51     4511.96     61.16 o 
   3  -3   1     4664.30     4891.48     58.03 o 
   4  -3   1     3664.73     3719.95     68.24 o 
   5  -3   1      549.47      452.98     51.06 o 
   6  -3   1     1072.98     1076.07    132.68 o 
  -8  -2   1       40.60       67.89     93.83 o 
  -7  -2   1     1403.39     1526.18    161.09 o 
  -6  -2   1      639.86      455.89    112.05 o 
  -5  -2   1     3414.35     3355.95    163.58 o 
  -4  -2   1      369.64      318.91     38.47 o 
  -3  -2   1     3694.34     3832.37     48.81 o 
  -2  -2   1     2689.84     2716.63     33.17 o 
   2  -2   1     4484.26     4427.81     83.68 o 
   3  -2   1     1753.61     1619.05     80.63 o 
   4  -2   1     2464.75     2354.04    177.93 o 
   5  -2   1     1806.84     1819.82     74.36 o 
   6  -2   1       82.72       63.07     99.60 o 
  -8  -1   1       83.96      140.54     74.16 o 
  -7  -1   1      157.24      146.42    107.74 o 
  -6  -1   1      517.31      427.81     97.32 o 
  -5  -1   1      944.04      910.76     86.11 o 
  -4  -1   1     3676.98     3694.05    201.69 o 
  -3  -1   1     2622.27     2493.45     41.25 o 
  -2  -1   1    17439.09    18081.15    292.06 o 
  -1  -1   1     9652.36     9865.29     59.23 o 
   2  -1   1     7712.61     7966.04     87.60 o 
   3  -1   1     3416.85     3412.27    206.07 o 
   4  -1   1     2794.44     3082.14     91.67 o 
   5  -1   1     2782.34     2812.58    108.76 o 
   6  -1   1     1076.66      963.96    107.94 o 
  -8   0   1      993.72      979.27    105.03 o 
  -7   0   1        3.04       26.27    108.69 o 
  -6   0   1     2167.36     2302.75    166.90 o 
  -5   0   1       77.23       15.99     48.43 o 
  -4   0   1     5686.92     5776.15    286.19 o 
  -3   0   1     1156.54     1193.33     37.40 o 
  -2   0   1     1528.72     1493.56     34.26 o 
  -1   0   1     2917.57     2806.04    142.21 o 
   1   0   1     5781.69     5322.51    138.08 o 
   2   0   1     4680.41     4761.66     91.48 o 
   3   0   1     6966.01     7216.13    211.60 o 
   4   0   1     3168.05     3341.17    113.75 o 
   5   0   1     1181.91     1159.51     75.32 o 
   6   0   1      607.77      452.39     85.96 o 
  -8   1   1       85.36      136.67     92.54 o 
  -7   1   1      154.18      112.74    106.97 o 
  -6   1   1      483.33      524.11     70.98 o 
  -5   1   1      919.43      951.83     72.49 o 
  -4   1   1     3719.73     3688.57    223.96 o 
  -3   1   1     2586.86     2579.99     88.01 o 
  -2   1   1    17196.09    18268.93    171.76 o 
  -1   1   1     9464.41    10023.29     44.59 o 
   1   1   1     7105.92     7198.93     41.00 o 
   2   1   1     7864.24     7945.40     49.84 o 
   3   1   1     3301.71     3329.76     70.17 o 
   4   1   1     2862.16     3000.99     76.77 o 
   5   1   1     2736.32     2781.72     84.64 o 
   6   1   1     1032.50      961.16     85.09 o 
   7   1   1      607.66      444.46    114.53 o 
   8   1   1      276.99      273.62    103.04 o 
  -8   2   1       32.52       69.12     91.38 o 
  -7   2   1     1410.64     1628.07    135.61 o 
  -6   2   1      621.20      489.65     65.22 o 
  -5   2   1     3463.25     3797.00     88.62 o 
  -4   2   1      376.83      340.30     46.07 o 
  -3   2   1     3655.19     3658.28     43.86 o 
  -2   2   1     2793.59     2941.87     30.38 o 
  -1   2   1     5839.81     5999.68    114.22 o 
   0   2   1     1134.83     1128.26     20.61 o 
   1   2   1     7728.92     7985.43    217.76 o 
   2   2   1     4407.13     4409.13     65.07 o 
   3   2   1     1781.92     1641.22     61.56 o 
   4   2   1     2401.15     2376.73    184.71 o 
   5   2   1     1822.69     1712.66     75.21 o 
   6   2   1       85.77       55.89     88.75 o 
   7   2   1      140.59      106.81    102.16 o 
   8   2   1       73.68      158.25    106.83 o 
  -8   3   1      190.67      158.27     82.30 o 
  -7   3   1      102.11      126.76     51.09 o 
  -6   3   1      421.03      437.50     49.11 o 
  -5   3   1     3408.60     3491.06     87.41 o 
  -4   3   1      239.76      181.24     35.65 o 
  -3   3   1     8941.65     9183.18    232.56 o 
  -2   3   1     3829.32     4054.76     44.65 o 
  -1   3   1    45921.36    48923.45    634.94 o 
   0   3   1     2728.05     3009.66     77.28 o 
   1   3   1    13272.38    13614.68    179.27 o 
   2   3   1     4833.36     4855.37     35.86 o 
   3   3   1     4705.83     4705.80     40.52 o 
   4   3   1     3701.20     3736.39    262.19 o 
   5   3   1      583.93      630.37     67.12 o 
   6   3   1     1210.86     1291.03     85.86 o 
   8   3   1      670.35      713.35    100.62 o 
  -8   4   1      405.36      312.31     99.48 o 
  -7   4   1      484.55      577.41    105.37 o 
  -6   4   1     2418.26     2624.38     80.25 o 
  -5   4   1      866.32      907.94     47.28 o 
  -4   4   1     2785.21     2787.41     47.19 o 
  -3   4   1      946.51      991.69     24.23 o 
  -2   4   1     5145.15     5381.91     41.81 o 
  -1   4   1     7530.77     7911.59     87.16 o 
   0   4   1     1466.40     1396.38     34.35 o 
   1   4   1     7004.78     7369.93     50.13 o 
   2   4   1     2449.24     2395.53     29.54 o 
   3   4   1     3911.98     4017.74     80.55 o 
   4   4   1     1673.63     1589.26     56.73 o 
   5   4   1      460.67      289.14     53.47 o 
   6   4   1      357.14      313.61    118.30 o 
   7   4   1       14.51       38.45     53.57 o 
   8   4   1       43.43      -23.53     82.19 o 
  -8   5   1        6.27       44.93     71.43 o 
  -7   5   1      168.13      111.30     58.59 o 
  -6   5   1      720.50      710.66     65.82 o 
  -5   5   1      206.68      166.27     34.45 o 
  -4   5   1     5500.98     5703.43    107.60 o 
  -3   5   1       26.67       22.24     11.70 o 
  -2   5   1    15109.46    15254.16    497.02 o 
  -1   5   1      255.39      275.79     18.63 o 
   0   5   1    18266.32    18394.83    587.32 o 
   1   5   1      794.58      714.71     19.47 o 
   2   5   1     7612.53     7830.35     71.79 o 
   3   5   1     4521.68     4562.84     43.47 o 
   4   5   1      890.58      801.16     31.02 o 
   5   5   1     3188.08     3129.27     87.62 o 
   6   5   1       87.30       52.37     41.00 o 
   7   5   1     1278.81     1411.82    101.80 o 
  -7   6   1      561.35      490.86     70.58 o 
  -6   6   1     1101.24     1111.60    127.69 o 
  -5   6   1     1375.67     1310.17     51.19 o 
  -4   6   1     2548.71     2517.14     69.29 o 
  -3   6   1      818.35      742.45     21.40 o 
  -2   6   1      147.49      187.55     19.21 o 
  -1   6   1     2646.51     2794.91     55.05 o 
   0   6   1     5463.63     5776.64    163.54 o 
   1   6   1     2153.88     2043.65     50.01 o 
   2   6   1     2678.90     2743.53     24.19 o 
   3   6   1     2044.34     2021.07     29.08 o 
   4   6   1     2890.01     2946.39     75.10 o 
   5   6   1      861.72      869.51     62.55 o 
   6   6   1      389.51      405.62     87.53 o 
  -6   7   1      188.18      188.33     55.04 o 
  -5   7   1     1209.65     1213.53     91.74 o 
  -4   7   1      769.78      711.56     25.87 o 
  -3   7   1     6281.81     6418.73     40.29 o 
  -2   7   1      677.52      691.84     23.38 o 
  -1   7   1    19309.15    20409.87    129.31 o 
   0   7   1     1141.85     1127.43     20.18 o 
   1   7   1     9609.10    10091.75    188.96 o 
   2   7   1     2944.43     2985.45     61.49 o 
   3   7   1     3411.61     3384.62    123.73 o 
   4   7   1     2282.38     2179.02     43.08 o 
   5   7   1      356.72      350.96     99.30 o 
   6   7   1     1942.27     1925.82     92.30 o 
  -6   8   1      345.38      237.94     78.95 o 
  -5   8   1     1431.77     1432.26     86.43 o 
  -4   8   1      250.65      198.99     24.60 o 
  -3   8   1     1826.36     1801.66     27.76 o 
  -2   8   1     1949.28     2169.19     58.23 o 
  -1   8   1     2000.06     2176.96     71.99 o 
   0   8   1     1970.32     1873.62     36.68 o 
   1   8   1     3276.67     3475.28     76.54 o 
   2   8   1     2702.90     2617.59     58.90 o 
   3   8   1      877.82      845.06     36.32 o 
   4   8   1     1150.91     1096.18     55.40 o 
   5   8   1      555.19      406.54    103.91 o 
   6   8   1      201.78      147.44    107.53 o 
  -6   9   1      280.71      226.93     71.74 o 
  -5   9   1      459.54      435.84     44.80 o 
  -4   9   1     2243.98     2322.90    106.30 o 
  -3   9   1     2288.45     2483.72    118.37 o 
  -2   9   1     7211.33     7667.67     91.42 o 
  -1   9   1     2908.39     3115.73     76.81 o 
   0   9   1     8481.01     8891.25    177.70 o 
   1   9   1     3661.35     4075.57     64.25 o 
   2   9   1     1779.54     1706.93     34.95 o 
   3   9   1     3421.44     3332.12     58.37 o 
   4   9   1     1925.50     1898.73    103.54 o 
   5   9   1     1840.64     1615.12    129.62 o 
   6   9   1      361.91      272.47    136.05 o 
  -5  10   1       94.21       71.48     38.62 o 
  -4  10   1     3268.91     3134.77     87.77 o 
  -3  10   1      251.38      237.09     27.52 o 
  -2  10   1      692.78      619.36     32.69 o 
  -1  10   1      909.06      829.43     29.60 o 
   0  10   1        0.40       22.73     12.29 o 
   1  10   1     3676.83     3633.57     59.70 o 
   2  10   1     1460.93     1300.34     24.39 o 
   3  10   1     3607.13     3686.27    139.65 o 
   4  10   1      977.94      922.22     40.37 o 
   5  10   1       61.36       30.33     42.44 o 
  -5  11   1      607.92      524.32     51.36 o 
  -4  11   1     1633.07     1728.78     95.40 o 
  -3  11   1     1892.72     1831.71     39.66 o 
  -2  11   1     2343.11     2481.36     78.34 o 
  -1  11   1     4196.07     4076.75     87.95 o 
   0  11   1     4517.50     4682.39     40.96 o 
   1  11   1     5219.69     5618.67     91.47 o 
   2  11   1     2604.59     2684.80     40.68 o 
   3  11   1     1583.05     1487.90     50.63 o 
   4  11   1      725.46      785.10     45.06 o 
   5  11   1      645.84      651.15     58.05 o 
  -5  12   1     1614.26     1735.47     75.50 o 
  -4  12   1       15.81       36.72     35.68 o 
  -3  12   1      840.54      767.06     41.59 o 
  -2  12   1     1185.33     1150.11     38.85 o 
  -1  12   1      114.06      101.90     16.61 o 
   0  12   1     1469.71     1449.33     35.20 o 
   1  12   1      319.06      265.26     20.48 o 
   2  12   1     2334.23     2222.88     70.36 o 
   3  12   1      865.66      777.91     41.45 o 
   4  12   1      553.76      554.35     47.01 o 
   5  12   1      496.39      488.57     70.61 o 
  -5  13   1      626.81      692.90     63.52 o 
  -4  13   1      477.72      466.74     48.57 o 
  -3  13   1     2922.02     2963.31     66.14 o 
  -2  13   1     1078.64     1069.59     36.47 o 
  -1  13   1     3209.92     3280.60     90.04 o 
   0  13   1     1871.08     1952.63     33.43 o 
   1  13   1     1944.06     1956.16     36.35 o 
   2  13   1      828.81      849.03     33.95 o 
   3  13   1     1808.00     1806.20     77.66 o 
   4  13   1      807.76      848.22     62.83 o 
   5  13   1      288.41      338.37     54.02 o 
  -5  14   1      136.12      113.11     72.13 o 
  -4  14   1      898.17      907.69     55.69 o 
  -3  14   1      244.61      224.78     40.73 o 
  -2  14   1      694.83      652.51     41.71 o 
  -1  14   1     1096.42     1011.40     36.44 o 
   0  14   1     1065.48      983.47     30.13 o 
   1  14   1     1263.09     1391.03     61.82 o 
   2  14   1      766.92      666.66     35.98 o 
   3  14   1     1437.97     1350.94     58.56 o 
   4  14   1      513.92      488.04     71.05 o 
   5  14   1      293.08      216.28     60.20 o 
  -6  15   1      243.59      238.58     84.25 o 
  -5  15   1       49.64       39.53     74.30 o 
  -4  15   1      720.08      731.97     62.82 o 
  -3  15   1       80.50       41.91     37.52 o 
  -2  15   1     2406.96     2389.66     90.78 o 
  -1  15   1       91.37      126.04     33.54 o 
   0  15   1     3105.10     3229.68     53.10 o 
   1  15   1      316.57      271.74     33.43 o 
   2  15   1     1805.24     1872.28    136.54 o 
   3  15   1      716.36      739.13     51.52 o 
   4  15   1      223.99      239.88     45.88 o 
   5  15   1      521.24      498.04     97.48 o 
   6  15   1        8.13       10.62     81.54 o 
  -6  16   1      380.01      375.91     82.96 o 
  -5  16   1      276.64      290.47     80.18 o 
  -4  16   1      346.01      287.01     54.20 o 
  -3  16   1      122.79      100.75     39.84 o 
  -2  16   1      208.03      178.28     39.91 o 
  -1  16   1      140.69      155.61     36.67 o 
   0  16   1      258.80      227.95     24.38 o 
   1  16   1      681.98      632.58     51.57 o 
   2  16   1      515.07      446.78     52.31 o 
   3  16   1      602.41      580.26     48.79 o 
   4  16   1      431.37      410.08     51.85 o 
   5  16   1      373.00      415.59     97.14 o 
   6  16   1       39.41       86.98     96.42 o 
  -6  17   1       14.17       50.36     81.97 o 
  -5  17   1      400.81      402.94     79.95 o 
  -4  17   1       46.15      -10.61     78.91 o 
  -3  17   1     1499.29     1464.81     64.23 o 
  -2  17   1       52.36       23.18     42.22 o 
  -1  17   1     2989.27     3181.65    108.69 o 
   0  17   1       74.67       63.58     28.37 o 
   1  17   1     1293.71     1353.13     64.70 o 
   2  17   1      265.96      245.21     43.60 o 
   3  17   1      349.08      305.13     55.13 o 
   4  17   1      322.44      344.30     89.12 o 
   5  17   1       36.65       34.99     85.26 o 
   6  17   1      377.34      440.50     82.15 o 
  -5  18   1      266.38      337.95    110.41 o 
  -4  18   1      121.89       81.45     65.57 o 
  -3  18   1      329.49      348.20     78.99 o 
  -2  18   1      118.97      105.79     44.91 o 
  -1  18   1      144.51      158.26     42.56 o 
   0  18   1      730.24      724.88     44.30 o 
   1  18   1      141.76      163.39     39.19 o 
   2  18   1      430.78      449.38     56.16 o 
   3  18   1      221.57      192.37     82.56 o 
   4  18   1      190.99      252.35     87.11 o 
   5  18   1       86.34      105.39     91.95 o 
  -5  19   1       23.81       12.38     76.37 o 
  -4  19   1      435.55      474.33     98.34 o 
  -3  19   1      114.98      114.24     63.78 o 
  -2  19   1     1049.73     1005.33     74.58 o 
  -1  19   1      313.97      270.06     50.47 o 
   0  19   1      999.73     1035.76     47.15 o 
   1  19   1      199.84      205.70     44.35 o 
   2  19   1      322.08      249.08     79.98 o 
   3  19   1      189.17      204.63     77.34 o 
   4  19   1      158.61      120.67     69.06 o 
   5  19   1      297.64      261.26     84.82 o 
  -4  20   1      232.23      340.67     95.27 o 
  -3  20   1       57.36       74.38     81.95 o 
  -2  20   1       19.34       -9.31     60.11 o 
  -1  20   1       51.69       28.15     71.66 o 
   1  20   1      215.36      298.67     80.88 o 
   2  20   1      152.98      164.76     73.64 o 
   3  20   1      469.65      606.13    103.33 o 
   4  20   1      309.15      336.64    109.15 o 
  -4  21   1      153.41      131.03     96.90 o 
  -3  21   1      119.88      112.05    103.63 o 
  -2  21   1      403.20      390.50     97.23 o 
  -1  21   1     1256.47     1475.62    118.62 o 
   1  21   1      182.18      113.42     65.69 o 
   2  21   1       99.07       64.51     81.82 o 
   3  21   1       52.95       35.16     77.47 o 
  -3  22   1      114.02       96.44    100.47 o 
  -2  22   1       31.21       -5.09     87.00 o 
  -1  22   1        7.79       -0.99     91.24 o 
   1  22   1       46.17       65.18     78.62 o 
   2  22   1      212.14      288.94     94.64 o 
   3  22   1      108.26      128.74     93.50 o 
  -2  23   1      177.36      192.61     92.51 o 
  -1  23   1      365.32      367.81     89.95 o 
   1  23   1      207.02      209.59     88.71 o 
   2  23   1       37.51       39.42     88.47 o 
  -5 -13   2      955.86      976.32    161.25 o 
   5 -13   2      109.75       40.87    118.49 o 
  -5 -12   2      681.08      770.64    151.89 o 
   4 -12   2     2272.76     2380.23    159.12 o 
   5 -12   2       35.89       53.13    109.95 o 
  -5 -11   2      830.49      795.65    131.09 o 
  -4 -11   2      941.87      880.66    104.09 o 
   4 -11   2      572.03      660.34    120.72 o 
   5 -11   2      274.60      193.95     88.07 o 
  -5 -10   2      138.56       75.02     87.06 o 
  -4 -10   2     1448.75     1644.68    137.75 o 
   4 -10   2      280.56      297.71     98.67 o 
   5 -10   2     2649.21     2715.04    170.76 o 
  -6  -9   2     1183.02      895.70    114.54 o 
  -5  -9   2      348.21      348.42    104.46 o 
  -4  -9   2     2152.10     2107.85    115.42 o 
   4  -9   2      923.39     1054.65    115.40 o 
   5  -9   2      444.40      467.32    118.72 o 
   6  -9   2       59.91       37.32    113.64 o 
  -6  -8   2       89.55      108.10     79.29 o 
  -5  -8   2     1560.31     1631.82    140.87 o 
  -4  -8   2      665.39      680.73     77.93 o 
   1  -8   2     2732.19     2219.57     36.00 o 
   4  -8   2     3163.94     3208.76    125.03 o 
   5  -8   2      328.67      331.96     97.98 o 
   6  -8   2     1219.50     1245.20    160.67 o 
  -8  -7   2      113.91      165.77     84.00 o 
  -5  -7   2     2798.08     2990.02    137.55 o 
  -4  -7   2      787.83      762.68     83.69 o 
   1  -7   2     2151.83     1869.81     31.49 o 
   3  -7   2      858.39      842.26     89.07 o 
   4  -7   2     1053.78      974.41     99.43 o 
   5  -7   2       32.47       46.55     88.81 o 
   6  -7   2        9.42       48.74     85.63 o 
  -8  -6   2        4.10      -45.65     96.21 o 
  -6  -6   2      234.41      235.66     92.57 o 
  -5  -6   2      637.61      634.46     90.37 o 
  -4  -6   2     2155.67     2168.05     89.79 o 
  -3  -6   2     2262.85     2296.54     69.34 o 
   1  -6   2     5289.87     4882.99     45.10 o 
   3  -6   2     1840.36     1935.86     92.80 o 
   4  -6   2     1560.46     1440.31     88.39 o 
   5  -6   2     2196.26     2229.93    141.57 o 
   6  -6   2     1052.31      981.49    139.62 o 
  -8  -5   2      736.94      940.28    129.94 o 
  -6  -5   2     1769.50     1844.07    160.87 o 
  -5  -5   2      117.28       59.06     64.75 o 
  -4  -5   2     1285.00     1269.43     83.48 o 
  -3  -5   2     4539.84     4715.08     86.50 o 
  -2  -5   2      393.55      344.18     16.20 o 
   1  -5   2    11558.93     9520.29     57.89 o 
   2  -5   2      704.26      569.22     18.83 o 
   3  -5   2     5417.48     5537.85    102.21 o 
   4  -5   2      421.10      347.32     65.22 o 
   5  -5   2      856.78      847.44    118.73 o 
  -8  -4   2       12.36       80.55     85.72 o 
  -6  -4   2      515.56      422.37    112.33 o 
  -5  -4   2     1318.23     1241.74     99.43 o 
  -4  -4   2     3240.82     3202.90    105.04 o 
  -3  -4   2     1197.08     1202.12     45.12 o 
  -2  -4   2     8549.26     8249.52     55.19 o 
   1  -4   2     3503.36     2892.47     32.91 o 
   2  -4   2     4523.81     3959.25     40.86 o 
   3  -4   2     6504.27     6960.22    110.66 o 
   4  -4   2     1566.51     1613.99    252.73 o 
   5  -4   2     2915.90     2576.84    109.28 o 
   6  -4   2      680.17      603.08    124.53 o 
  -8  -3   2      151.96      141.01     78.84 o 
  -6  -3   2      147.66       98.21     76.46 o 
  -4  -3   2     1827.30     1890.91    108.14 o 
  -3  -3   2      660.83      616.26     36.58 o 
  -2  -3   2     8199.72     8212.18    144.32 o 
   0  -3   2    13393.76    12716.67     72.90 o 
   1  -3   2     1297.99     1129.94     24.06 o 
   2  -3   2    10319.15     9594.32    197.15 o 
   3  -3   2     1915.75     1995.07     39.18 o 
   4  -3   2     2503.56     2500.02     82.53 o 
   5  -3   2      139.67       95.85     65.32 o 
   6  -3   2      388.77      303.41    114.02 o 
  -8  -2   2        3.19      100.07     93.08 o 
  -7  -2   2      158.41      282.97    115.02 o 
  -6  -2   2      250.93      217.18    106.88 o 
  -5  -2   2     1717.93     1502.90     94.53 o 
  -4  -2   2      663.50      663.61     63.40 o 
  -3  -2   2    12247.50    12738.89     79.88 o 
  -2  -2   2     1514.51     1555.91     24.61 o 
   0  -2   2     1866.59     1524.89     27.97 o 
   1  -2   2     5418.77     5034.57     46.70 o 
   2  -2   2     3232.07     2991.26     35.43 o 
   3  -2   2     2021.03     1914.78     78.39 o 
   4  -2   2     8109.13     8679.35    112.09 o 
   5  -2   2      509.81      459.40     61.41 o 
   6  -2   2     2940.47     3274.02    179.40 o 
  -8  -1   2      668.53      755.81    111.28 o 
  -7  -1   2      764.19      870.59    220.98 o 
  -6  -1   2      598.20      598.27    104.47 o 
  -5  -1   2     1802.18     1771.09     71.00 o 
  -4  -1   2     2309.69     2317.41     91.05 o 
  -3  -1   2     2895.51     2951.83     67.23 o 
  -2  -1   2     2745.74     2664.71     76.33 o 
  -1  -1   2    16969.68    17909.92     72.68 o 
   1  -1   2    16391.84    16306.39    288.13 o 
   2  -1   2     6866.89     6957.41     81.62 o 
   3  -1   2     5239.17     5509.52     49.05 o 
   4  -1   2      550.48      510.44     60.93 o 
   5  -1   2      744.50      722.63     65.02 o 
   6  -1   2       77.37       66.28     51.93 o 
  -8   0   2       26.08       19.80     70.23 o 
  -7   0   2        3.20       10.61     49.52 o 
  -6   0   2      950.22     1013.55    108.91 o 
  -5   0   2      232.98      236.34     47.38 o 
  -4   0   2     3438.69     3447.43     61.86 o 
  -3   0   2     1772.79     1887.52     37.71 o 
  -2   0   2    20558.97    20246.34    467.38 o 
  -1   0   2     1357.05     1396.14     52.12 o 
   0   0   2     4878.28     5094.01     43.94 o 
   1   0   2       33.11       25.11     12.32 o 
   2   0   2     2246.42     2238.26     98.81 o 
   3   0   2     8694.68     8874.18     74.38 o 
   4   0   2        2.45       17.56     29.43 o 
   5   0   2     5057.35     5450.55     99.15 o 
   6   0   2       17.15       62.86     58.21 o 
  -8   1   2      678.66      846.44    117.35 o 
  -7   1   2      744.21      719.39    105.18 o 
  -6   1   2      611.50      615.15     54.79 o 
  -5   1   2     1805.35     1772.72     76.16 o 
  -4   1   2     2285.58     2354.22     46.68 o 
  -3   1   2     2930.08     2970.23     63.45 o 
  -2   1   2     2694.27     2605.78     94.94 o 
  -1   1   2    16762.96    17179.61    180.17 o 
   0   1   2       53.47       85.16     10.92 o 
   1   1   2    18195.63    17324.88     97.13 o 
   2   1   2     6613.82     6457.59    116.22 o 
   3   1   2     4913.17     5167.65     86.60 o 
   4   1   2      550.01      524.61     36.92 o 
   5   1   2      704.05      746.61     87.01 o 
   6   1   2       68.31       20.50     61.07 o 
   7   1   2        5.74       40.30     82.26 o 
  -8   2   2        4.22       39.77     70.59 o 
  -7   2   2      158.15      122.21     50.86 o 
  -6   2   2      229.17      171.42     43.74 o 
  -5   2   2     1644.67     1692.99     51.04 o 
  -4   2   2      679.23      626.41     32.23 o 
  -3   2   2    11913.82    12593.92     69.08 o 
  -2   2   2     1643.19     1788.92     26.89 o 
  -1   2   2    19145.55    19742.11    456.75 o 
   0   2   2     1841.25     1828.18     66.80 o 
   1   2   2     5132.86     4843.08    112.20 o 
   2   2   2     3279.94     3128.14     64.42 o 
   3   2   2     2029.52     1990.27     53.51 o 
   4   2   2     7914.87     8182.50     74.11 o 
   5   2   2      533.98      409.32     80.92 o 
   6   2   2     2836.61     3219.38    173.80 o 
   8   2   2      729.23      716.33    116.26 o 
  -8   3   2      144.57      153.36     73.52 o 
  -7   3   2     1147.55     1200.17     73.04 o 
  -6   3   2      120.97      118.60     43.18 o 
  -5   3   2     2106.36     2269.57     71.48 o 
  -4   3   2     1962.70     1962.82     69.63 o 
  -3   3   2      665.89      614.56     22.93 o 
  -2   3   2     8189.79     8431.79    190.98 o 
  -1   3   2    12874.83    13419.51     84.56 o 
   0   3   2    13532.56    14229.93    420.55 o 
   1   3   2     1499.01     1547.75     36.39 o 
   2   3   2    10408.42    10255.92    208.47 o 
   3   3   2     1975.54     2068.86     28.13 o 
   4   3   2     2547.40     2428.06     53.65 o 
   5   3   2      157.10      136.57     57.37 o 
   6   3   2      410.84      350.87     71.01 o 
   8   3   2       43.60        4.61     95.06 o 
  -8   4   2       11.85       52.06     84.99 o 
  -7   4   2       77.23      112.98     81.00 o 
  -6   4   2      492.49      513.26     83.50 o 
  -5   4   2     1369.59     1411.17     73.85 o 
  -4   4   2     3336.04     3255.76     35.27 o 
  -3   4   2     1228.08     1222.07     22.72 o 
  -2   4   2     8170.53     8211.96    305.29 o 
  -1   4   2     3568.70     3635.22     39.83 o 
   0   4   2     8722.58     8941.40    237.27 o 
   1   4   2     3472.74     3283.19     83.71 o 
   2   4   2     4392.87     4167.53     63.70 o 
   3   4   2     6697.72     6950.07    140.94 o 
   4   4   2     1648.57     1510.64     34.74 o 
   5   4   2     2903.87     2886.25     87.77 o 
   6   4   2      679.62      675.05    118.37 o 
   8   4   2      238.15      142.61     85.35 o 
  -8   5   2      742.55      743.64    111.30 o 
  -7   5   2        8.19      -18.28     66.08 o 
  -6   5   2     1834.87     2050.47     73.73 o 
  -5   5   2      107.67       46.84     61.41 o 
  -4   5   2     1244.50     1182.45     42.80 o 
  -3   5   2     4563.76     4635.16     89.26 o 
  -2   5   2      363.20      351.63     15.69 o 
  -1   5   2     8573.81     8707.26    182.17 o 
   0   5   2      299.28      308.27     15.95 o 
   1   5   2    11557.45    11558.78    131.40 o 
   2   5   2      704.08      743.11     25.03 o 
   3   5   2     5231.45     5571.54     58.89 o 
   4   5   2      443.82      420.16     26.11 o 
   5   5   2      874.51      790.61     73.44 o 
   6   5   2        4.14       -8.69     47.01 o 
   7   5   2      102.74       67.36     53.89 o 
  -8   6   2        2.18       34.58     67.30 o 
  -7   6   2      178.97      249.70     83.29 o 
  -6   6   2      236.76      221.30     48.40 o 
  -5   6   2      616.84      560.07     44.94 o 
  -4   6   2     2036.62     2093.15     35.51 o 
  -3   6   2     2191.57     2265.58     41.91 o 
  -2   6   2     7879.81     8458.44    108.80 o 
  -1   6   2     7629.48     7946.90     70.37 o 
   0   6   2     3481.60     3312.84     55.45 o 
   1   6   2     5586.94     6188.33    140.81 o 
   2   6   2     5368.78     5725.13     32.98 o 
   3   6   2     1794.23     1782.52     32.26 o 
   4   6   2     1461.96     1392.98     44.92 o 
   5   6   2     2186.40     2297.48    137.73 o 
   6   6   2     1019.43     1086.19     97.96 o 
  -7   7   2     1328.46     1326.05    103.94 o 
  -6   7   2       76.62       73.53     35.72 o 
  -5   7   2     2803.90     2845.49    235.07 o 
  -4   7   2      765.08      725.73     34.28 o 
  -3   7   2     2344.12     2215.75     50.33 o 
  -2   7   2     6391.86     6894.49     98.26 o 
  -1   7   2      321.50      303.42     16.35 o 
   0   7   2    11025.97    10840.83    173.39 o 
   1   7   2     2268.95     2410.04     39.66 o 
   2   7   2     7447.73     7903.85     41.30 o 
   3   7   2      795.81      798.70     24.75 o 
   4   7   2     1090.66     1114.69     43.59 o 
   5   7   2       35.91       44.15     51.78 o 
   6   7   2       13.80       38.14     87.54 o 
  -6   8   2       95.77      124.71    108.61 o 
  -5   8   2     1565.96     1555.31     54.19 o 
  -4   8   2      620.09      593.01     30.18 o 
  -3   8   2     3768.75     3785.35     55.56 o 
  -2   8   2      181.69      170.45     21.99 o 
  -1   8   2     4868.51     4506.04     79.49 o 
   0   8   2     1014.39     1026.79     22.93 o 
   1   8   2     2583.43     2524.79     75.01 o 
   2   8   2     4303.34     4355.30     32.80 o 
   3   8   2      675.22      651.24     27.55 o 
   4   8   2     3274.80     3163.05     50.94 o 
   5   8   2      301.78      264.30     60.79 o 
   6   8   2     1167.85     1235.08    285.87 o 
  -6   9   2     1236.78     1166.55     92.78 o 
  -5   9   2      345.34      354.34     47.68 o 
  -4   9   2     2091.67     2022.78     50.96 o 
  -3   9   2     2373.64     2278.22     55.07 o 
  -2   9   2      742.78      699.65     23.27 o 
  -1   9   2     3665.10     3720.77    147.20 o 
   0   9   2     2460.28     2708.09     63.35 o 
   1   9   2     4501.58     4864.08     50.52 o 
   2   9   2     1716.71     1758.04     36.71 o 
   3   9   2     2898.38     3106.67     52.70 o 
   4   9   2      904.54      887.24     45.83 o 
   5   9   2      492.79      413.60     46.25 o 
  -6  10   2      498.95      528.20    117.33 o 
  -5  10   2      139.03      115.81     50.02 o 
  -4  10   2     1441.25     1401.28     53.07 o 
  -3  10   2       22.54       42.05     24.00 o 
  -2  10   2     5749.90     5948.38     51.79 o 
  -1  10   2       83.61       84.04     15.86 o 
   0  10   2     4529.76     4481.75    115.45 o 
   1  10   2     1494.73     1435.26     37.14 o 
   2  10   2     1899.62     1941.67     47.29 o 
   3  10   2     1960.86     2162.14     66.60 o 
   4  10   2      247.37      238.26     41.35 o 
   5  10   2     2643.98     2894.66    171.66 o 
  -5  11   2      816.79      822.95    134.85 o 
  -4  11   2     1023.91      913.85     55.14 o 
  -3  11   2     1060.16     1025.46     34.15 o 
  -2  11   2     1128.81     1105.08     37.52 o 
  -1  11   2     3589.77     3681.47     88.35 o 
   0  11   2     4126.40     4549.66    118.74 o 
   1  11   2     3793.23     3970.23     87.18 o 
   2  11   2     2599.58     2671.05     29.59 o 
   3  11   2      766.42      806.74     50.54 o 
   4  11   2      594.17      547.86     53.81 o 
   5  11   2      243.56      181.09     51.97 o 
  -5  12   2      679.09      710.01     64.17 o 
  -4  12   2      285.53      221.55     41.85 o 
  -3  12   2     2577.69     2635.53     60.10 o 
  -2  12   2      319.11      261.29     27.81 o 
  -1  12   2     4953.04     4766.39    116.36 o 
   0  12   2      428.26      433.61     20.31 o 
   1  12   2     1452.92     1453.37     32.30 o 
   2  12   2     2265.45     2047.04     35.86 o 
   3  12   2      637.72      606.64     38.71 o 
   4  12   2     2330.30     2220.89     59.73 o 
   5  12   2       42.35       69.09     77.79 o 
  -5  13   2      923.92     1036.47    114.09 o 
  -4  13   2      339.11      311.83     42.99 o 
  -3  13   2      731.71      633.04     40.37 o 
  -2  13   2     1194.93     1114.48     36.36 o 
  -1  13   2      341.09      357.39     23.87 o 
   0  13   2     2230.60     2470.21    103.70 o 
   1  13   2     1880.82     1996.53     51.23 o 
   2  13   2     1295.06     1224.51     35.89 o 
   3  13   2      737.95      723.11     43.13 o 
   4  13   2      509.69      529.07     64.65 o 
   5  13   2       96.15       80.00     51.25 o 
  -5  14   2      147.79      144.42     60.18 o 
  -4  14   2      704.17      703.81     54.35 o 
  -3  14   2      729.89      657.43     40.26 o 
  -2  14   2     2019.84     1972.71     63.96 o 
  -1  14   2      218.23      156.07     26.67 o 
   0  14   2     1378.05     1338.30     37.07 o 
   1  14   2      741.00      698.84     40.07 o 
   2  14   2      454.03      426.00     32.22 o 
   3  14   2     1302.04     1122.23     51.31 o 
   4  14   2      322.51      299.32     54.90 o 
   5  14   2      863.88     1083.56    106.70 o 
  -6  15   2      733.87      621.91     85.11 o 
  -5  15   2      185.99      149.78     60.64 o 
  -4  15   2      255.68      256.39     46.87 o 
  -3  15   2      670.45      583.19     44.38 o 
  -2  15   2       42.54       36.46     31.38 o 
  -1  15   2     2927.22     3076.48     58.52 o 
   0  15   2        6.54       28.44     22.22 o 
   1  15   2     1861.98     1777.29     43.66 o 
   2  15   2      173.11      134.44     36.97 o 
   3  15   2      895.52      796.46     50.81 o 
   4  15   2      125.37      100.20     45.23 o 
   5  15   2      186.26      155.60     83.68 o 
   6  15   2       15.07       60.29     80.60 o 
  -6  16   2      140.08       88.52     95.40 o 
  -5  16   2      201.39       99.73     65.18 o 
  -4  16   2      489.96      527.95     59.70 o 
  -3  16   2      699.76      637.27     49.27 o 
  -2  16   2      782.91      822.02     46.94 o 
  -1  16   2      825.56      761.84     47.68 o 
   0  16   2      818.60      803.36     33.84 o 
   1  16   2      398.21      300.33     42.18 o 
   2  16   2      447.88      402.54     46.84 o 
   3  16   2      428.42      534.08     94.95 o 
   4  16   2      616.34      558.11     74.79 o 
   5  16   2      349.17      312.08     68.29 o 
   6  16   2      334.17      383.53     99.16 o 
  -6  17   2       11.95       33.02     88.93 o 
  -5  17   2      380.68      280.23     77.78 o 
  -4  17   2      169.33      163.04     59.57 o 
  -3  17   2      178.13      136.87     40.98 o 
  -2  17   2      752.19      727.92     52.90 o 
  -1  17   2        3.82       37.26     35.32 o 
   0  17   2     1213.70     1167.09     72.13 o 
   1  17   2      248.44      202.40     40.45 o 
   2  17   2     1756.89     1623.01    116.66 o 
   3  17   2      130.65       81.90     54.59 o 
   4  17   2      274.34      206.05     74.25 o 
   5  17   2       40.23       70.28     68.86 o 
  -5  18   2      223.42      255.38     85.59 o 
  -4  18   2       18.09       27.73     68.17 o 
  -3  18   2      663.01      785.20     95.22 o 
  -2  18   2      392.87      374.13     52.59 o 
  -1  18   2      664.80      715.39     51.93 o 
   0  18   2       98.32      108.64     33.11 o 
   1  18   2      325.48      314.08     45.62 o 
   2  18   2      596.47      498.24     48.10 o 
   3  18   2      427.08      294.64     84.29 o 
   4  18   2      599.15      652.54    115.36 o 
   5  18   2       48.61       50.48     72.00 o 
  -5  19   2       54.71       -8.23     93.63 o 
  -4  19   2      129.73      122.94     85.36 o 
  -3  19   2      261.99      276.06     71.38 o 
  -2  19   2       40.65       24.63     45.70 o 
  -1  19   2      432.03      297.43     54.13 o 
   0  19   2      240.86      217.39     32.22 o 
   1  19   2      847.61      743.41     59.60 o 
   2  19   2      150.03       81.75     71.16 o 
   3  19   2      353.33      328.05     79.20 o 
   4  19   2       74.53       64.02     83.89 o 
   5  19   2      107.92      190.14    107.16 o 
  -4  20   2      351.65      366.77     99.15 o 
  -3  20   2       86.08       49.39     80.64 o 
  -2  20   2      682.01      847.36     96.41 o 
  -1  20   2      111.37      108.98     60.26 o 
   1  20   2      101.29      132.67     72.56 o 
   2  20   2      335.43      427.52     68.05 o 
   3  20   2      177.09      188.34     66.26 o 
   4  20   2       47.63       91.09     81.30 o 
  -4  21   2      112.75      133.56     80.70 o 
  -3  21   2      103.29       71.88     88.06 o 
  -2  21   2      177.87      128.25     80.68 o 
  -1  21   2      100.23      146.74     72.23 o 
   1  21   2      207.28      230.82     69.01 o 
   2  21   2      362.03      424.28     96.78 o 
   3  21   2      231.49      304.91    110.28 o 
  -3  22   2      270.37      200.15     99.08 o 
  -2  22   2       61.21      129.76     83.18 o 
  -1  22   2      164.49      208.17     71.50 o 
   1  22   2      115.90      134.46     63.49 o 
   2  22   2      127.86      118.74     85.72 o 
   3  22   2        4.08       -6.02     72.94 o 
  -2  23   2      191.23      192.92     96.90 o 
  -1  23   2       11.16       28.41     73.69 o 
   1  23   2      137.66       95.95     87.32 o 
   2  23   2      201.87      224.08     96.54 o 
   4 -13   3     1588.86     1241.07    157.48 o 
  -4 -12   3     1469.79     1338.88    134.16 o 
   4 -12   3      617.69      577.15    119.07 o 
  -4 -11   3      587.98      647.83    111.98 o 
   4 -11   3     1265.66     1368.53    144.75 o 
   5 -11   3     1311.62     1306.97    155.14 o 
  -4 -10   3      998.56      979.44    100.34 o 
   4 -10   3       85.00       78.96     67.52 o 
   5 -10   3      235.93      211.22     97.07 o 
  -5  -9   3      806.43      761.67    124.95 o 
  -4  -9   3     1695.40     1592.48    101.87 o 
   4  -9   3      743.80      659.03    120.48 o 
   5  -9   3     1611.19     1835.26    167.30 o 
  -8  -8   3       98.27       49.56     85.96 o 
  -5  -8   3      866.10      772.61    127.01 o 
  -4  -8   3     2434.97     2246.11     86.80 o 
   1  -8   3      857.17      769.31     36.54 o 
   4  -8   3     1089.44     1154.69    118.10 o 
   5  -8   3      935.69     1016.84    135.58 o 
   6  -8   3       31.95        2.38     90.29 o 
  -8  -7   3      101.33       93.64     92.10 o 
  -5  -7   3      752.99      751.15    101.01 o 
  -4  -7   3      797.57      655.59     80.26 o 
   1  -7   3      809.79      703.03     34.31 o 
   3  -7   3      973.05      875.61     75.07 o 
   4  -7   3     5179.59     5117.28    129.55 o 
   5  -7   3      302.69      159.56     75.16 o 
   6  -7   3     1506.27     1514.35    149.86 o 
  -8  -6   3      266.64      342.79    102.36 o 
  -5  -6   3     2077.80     2023.82    109.42 o 
  -4  -6   3      894.51      924.35     95.50 o 
  -3  -6   3     3675.53     3982.11     92.79 o 
   1  -6   3     6174.59     5161.80     55.52 o 
   3  -6   3     4475.34     4638.95    117.23 o 
   4  -6   3      764.95      620.20     79.95 o 
   5  -6   3      395.00      371.60    102.70 o 
  -8  -5   3       77.66       27.40     94.45 o 
  -5  -5   3     1647.44     1749.66    123.19 o 
  -4  -5   3     2321.42     2369.04    105.04 o 
  -3  -5   3     1014.21     1051.13     64.23 o 
   0  -5   3     1124.93      979.43     40.12 o 
   1  -5   3     4993.72     4198.42     49.50 o 
   2  -5   3       11.30       22.98     19.54 o 
   3  -5   3     7899.50     7536.67    119.54 o 
   4  -5   3      260.37      169.92     74.11 o 
   5  -5   3     3484.24     3620.77    150.51 o 
   6  -5   3       82.32       38.94    108.36 o 
  -8  -4   3      581.01      608.02    123.40 o 
  -7  -4   3      418.98      420.17     87.31 o 
  -6  -4   3     1558.63     1358.61    124.24 o 
  -5  -4   3     1004.44      938.42     99.80 o 
  -4  -4   3     1535.31     1693.65     89.54 o 
  -3  -4   3     5906.22     6070.57     88.88 o 
  -2  -4   3     8056.55     7426.15     50.38 o 
   0  -4   3     9789.54     9368.22     76.31 o 
   1  -4   3    16216.37    14116.89     85.62 o 
   2  -4   3     3330.59     3371.55    213.02 o 
   3  -4   3     2565.99     2472.91     87.58 o 
   4  -4   3      965.09     1039.91     57.14 o 
   5  -4   3      406.97      405.51     57.48 o 
   6  -4   3      481.30      364.39    115.87 o 
  -8  -3   3      100.65      145.96     73.93 o 
  -7  -3   3      155.48      127.49     57.97 o 
  -6  -3   3      684.03      680.04     98.77 o 
  -5  -3   3      136.56       79.92     55.44 o 
  -4  -3   3     1093.71     1032.23     69.55 o 
  -3  -3   3     5554.78     5744.54    224.38 o 
  -2  -3   3     1482.52     1442.07    112.06 o 
   0  -3   3     3482.04     2917.60     43.88 o 
   1  -3   3     2687.70     2341.00     39.91 o 
   2  -3   3    10910.33    10787.00    420.10 o 
   3  -3   3      744.50      732.29     37.78 o 
   4  -3   3     7094.67     7650.71     98.53 o 
   5  -3   3      153.92      124.91     94.52 o 
   6  -3   3     1941.65     2030.41    165.63 o 
  -8  -2   3      121.34      239.11     72.40 o 
  -7  -2   3      632.29      641.55     91.42 o 
  -6  -2   3      404.76      321.48     86.49 o 
  -5  -2   3     1812.65     1818.78    115.25 o 
  -4  -2   3     6327.30     6443.43    164.46 o 
  -3  -2   3      726.55      705.13     36.32 o 
  -2  -2   3    14247.29    13730.96    569.16 o 
  -1  -2   3      548.48      510.72     20.71 o 
   0  -2   3    41313.76    36435.46    133.37 o 
   1  -2   3       29.37       61.88     23.41 o 
   2  -2   3    10653.91    10306.99     66.75 o 
   3  -2   3      760.65      758.25     47.05 o 
   4  -2   3     1295.64     1226.23    153.49 o 
   5  -2   3      269.23      304.62     61.97 o 
   6  -2   3       73.71        2.60     59.61 o 
  -8  -1   3       16.13       48.49     90.35 o 
  -7  -1   3      168.44       90.12     60.31 o 
  -6  -1   3      750.34      781.72     63.51 o 
  -5  -1   3     1827.69     1870.21     99.87 o 
  -4  -1   3     1504.11     1551.71     80.61 o 
  -3  -1   3     2404.41     2599.09     39.75 o 
  -2  -1   3     2064.40     2068.39     29.65 o 
  -1  -1   3     2840.19     2963.18    230.57 o 
   0  -1   3     5848.62     5930.61    468.40 o 
   1  -1   3    10942.75    10341.53    726.03 o 
   2  -1   3     2929.62     2798.53    116.46 o 
   3  -1   3     6983.07     6848.05    207.85 o 
   4  -1   3     2136.69     2031.47    114.19 o 
   5  -1   3     1931.17     1860.67     81.46 o 
   6  -1   3     1000.98     1181.75     96.85 o 
  -8   0   3      432.31      381.63     85.18 o 
  -7   0   3      152.27      211.12     77.72 o 
  -6   0   3     3081.30     3220.31     95.93 o 
  -5   0   3     1575.05     1553.06     63.92 o 
  -4   0   3      751.03      725.31     53.72 o 
  -3   0   3    12606.48    12898.09     83.97 o 
  -2   0   3        1.68       27.89     15.82 o 
  -1   0   3    13291.54    13616.06    741.35 o 
   0   0   3        4.99        9.70     12.42 o 
   1   0   3    73967.09    77085.91   3540.79 o 
   2   0   3        6.91       13.58     19.89 o 
   3   0   3     5831.09     6249.97     82.93 o 
   4   0   3       33.21       26.09     32.05 o 
   5   0   3      522.43      464.04     57.62 o 
   6   0   3      478.05      455.84     82.72 o 
  -8   1   3       16.27        8.42     76.98 o 
  -7   1   3      187.00      144.42     65.07 o 
  -6   1   3      769.24      745.37     53.35 o 
  -5   1   3     1789.53     1782.18     68.99 o 
  -4   1   3     1520.20     1591.26     43.72 o 
  -3   1   3     2506.23     2672.19     41.77 o 
  -2   1   3     2211.01     2215.63     54.21 o 
  -1   1   3     2975.89     2970.56    147.11 o 
   0   1   3     5879.03     6186.84    439.62 o 
   1   1   3    11277.50    11422.28    627.59 o 
   2   1   3     2993.99     3065.60     65.80 o 
   3   1   3     6967.39     7034.02    188.13 o 
   4   1   3     2261.71     2251.21     56.26 o 
   5   1   3     2150.44     2174.52    124.19 o 
  -8   2   3      111.28       69.50     69.25 o 
  -7   2   3      615.82      571.75     77.03 o 
  -6   2   3      443.19      293.35     83.64 o 
  -5   2   3     1869.87     1981.89     55.11 o 
  -4   2   3     6323.02     6798.82     76.21 o 
  -3   2   3      699.36      630.25     23.14 o 
  -2   2   3    13927.98    14062.01    283.67 o 
  -1   2   3      536.29      525.59     20.03 o 
   0   2   3    40910.67    38381.48    136.20 o 
   1   2   3       36.88       48.15     12.96 o 
   2   2   3    10692.55    10427.84     57.91 o 
   3   2   3      754.57      732.66     38.90 o 
   4   2   3     1326.10     1250.64     64.79 o 
   5   2   3      267.34      305.18     61.22 o 
   6   2   3       63.82       41.43     65.23 o 
  -8   3   3      103.88      130.36     87.36 o 
  -7   3   3      159.75      159.53     71.25 o 
  -6   3   3      669.40      630.75     63.80 o 
  -5   3   3      153.02      141.01     34.80 o 
  -4   3   3     1145.65     1169.94     32.06 o 
  -3   3   3     5611.21     5776.78     69.05 o 
  -2   3   3     1593.08     1618.77     45.88 o 
  -1   3   3     5879.11     6495.83     44.55 o 
   0   3   3     3738.76     3975.06    139.39 o 
   1   3   3     2712.93     2714.21     87.06 o 
   2   3   3    10563.64    10989.45    219.53 o 
   3   3   3      773.88      785.44     24.82 o 
   4   3   3     6973.38     7540.07    127.34 o 
   5   3   3      152.34      135.77     77.59 o 
   6   3   3     1926.26     1947.38    143.98 o 
   8   3   3      439.10      486.94     81.85 o 
  -8   4   3      539.25      512.72    120.38 o 
  -7   4   3      419.38      325.23     72.93 o 
  -6   4   3     1532.58     1556.34     96.87 o 
  -5   4   3      907.67      889.14     46.99 o 
  -4   4   3     1712.31     1723.87     28.68 o 
  -3   4   3     5816.85     5899.49     79.03 o 
  -2   4   3     7811.01     7989.86    199.35 o 
  -1   4   3     6459.49     6445.92    205.25 o 
   0   4   3     9660.22     9971.30    396.53 o 
   1   4   3    16114.12    16587.36    364.76 o 
   2   4   3     3158.37     3368.54     47.66 o 
   3   4   3     2597.91     2574.65     38.86 o 
   4   4   3      939.29      895.85     39.76 o 
   5   4   3      410.48      396.70     58.90 o 
   6   4   3      531.39      543.66     88.87 o 
  -8   5   3       74.38       24.35     75.00 o 
  -7   5   3      215.44      165.15     69.38 o 
  -6   5   3      592.44      427.03     51.25 o 
  -5   5   3     1665.57     1779.02     64.52 o 
  -4   5   3     2378.92     2441.34     83.17 o 
  -3   5   3     1038.02     1002.12     28.35 o 
  -2   5   3     5272.17     5207.55     79.87 o 
  -1   5   3     2094.47     2322.54     26.08 o 
   0   5   3     1025.63     1001.56     31.42 o 
   1   5   3     4968.45     4947.13    121.51 o 
   2   5   3       13.41       27.02      9.70 o 
   3   5   3     8055.25     8053.37     78.74 o 
   4   5   3      266.89      230.57     29.16 o 
   5   5   3     3559.33     3604.14    122.67 o 
   6   5   3       83.72        3.78     94.53 o 
  -8   6   3      282.02      222.37     73.57 o 
  -7   6   3      527.16      388.00     80.66 o 
  -6   6   3      716.45      754.96     57.27 o 
  -5   6   3     2104.16     2229.75     67.27 o 
  -4   6   3      908.98      956.52     26.82 o 
  -3   6   3     3535.74     3564.37     51.64 o 
  -2   6   3    10828.17    11651.78    241.94 o 
  -1   6   3     8379.21     8012.18    123.53 o 
   0   6   3     6797.88     7190.72    206.91 o 
   1   6   3     6121.04     6287.31    118.59 o 
   2   6   3     2723.33     2778.28     45.83 o 
   3   6   3     4416.37     4655.37     95.82 o 
   4   6   3      783.19      705.91     48.09 o 
   5   6   3      381.94      318.42     51.69 o 
   6   6   3      132.55      125.17     71.53 o 
  -7   7   3      217.91      249.15     72.62 o 
  -6   7   3      666.81      602.20     52.84 o 
  -5   7   3      799.96      822.86     79.85 o 
  -4   7   3      838.05      785.16     29.18 o 
  -3   7   3     3604.30     3779.77     41.26 o 
  -2   7   3     1195.58     1331.72     24.26 o 
  -1   7   3     3679.82     3800.73    135.06 o 
   0   7   3      190.26      140.20     13.98 o 
   1   7   3      810.84      848.78     18.54 o 
   2   7   3     5343.17     5569.98     48.03 o 
   3   7   3      967.77      958.05     22.83 o 
   4   7   3     5216.20     5469.79    124.27 o 
   5   7   3      277.37      138.80     54.26 o 
   6   7   3     1476.07     1477.26    118.93 o 
  -6   8   3      376.36      236.21     49.83 o 
  -5   8   3      847.38      927.64     57.84 o 
  -4   8   3     2421.97     2555.13     79.57 o 
  -3   8   3     1519.73     1539.04     35.86 o 
  -2   8   3     7996.49     8241.70     59.21 o 
  -1   8   3     2112.31     2070.86     55.12 o 
   0   8   3    14579.07    14761.68    408.30 o 
   1   8   3      759.64      754.58     27.54 o 
   2   8   3     6320.09     6419.66    109.19 o 
   3   8   3      929.45      855.75     24.42 o 
   4   8   3     1186.67     1147.28     45.43 o 
   5   8   3      943.03      956.38     82.38 o 
   6   8   3       26.54      -53.96    103.42 o 
  -6   9   3      466.78      451.97     90.53 o 
  -5   9   3      801.65      826.22     41.00 o 
  -4   9   3     1686.51     1716.19     79.77 o 
  -3   9   3      373.27      335.99     28.52 o 
  -2   9   3     1960.81     2030.36     28.71 o 
  -1   9   3      648.26      626.45     33.63 o 
   0   9   3     1651.33     1692.79     39.08 o 
   1   9   3     2346.27     2435.94     28.62 o 
   2   9   3      942.89      894.86     21.78 o 
   3   9   3     4859.25     5119.05    115.91 o 
   4   9   3      668.53      784.67     59.05 o 
   5   9   3     1691.33     1641.91     54.58 o 
  -6  10   3      964.92     1030.13    168.23 o 
  -5  10   3      886.69      922.07     52.58 o 
  -4  10   3      990.31     1009.88     46.13 o 
  -3  10   3     2072.41     2182.84     44.02 o 
  -2  10   3      602.63      558.94     24.46 o 
  -1  10   3     9289.80     9402.67    146.07 o 
   0  10   3      598.58      582.92     18.50 o 
   1  10   3     6809.29     6886.19    136.91 o 
   2  10   3      184.57      158.77     17.96 o 
   3  10   3     1642.04     1593.63     59.62 o 
   4  10   3       82.04       82.66     40.27 o 
   5  10   3      268.78      294.62     50.32 o 
  -5  11   3      472.86      528.58     55.00 o 
  -4  11   3      602.86      581.39     43.54 o 
  -3  11   3      895.88      860.41     37.87 o 
  -2  11   3     1000.90      993.20     33.94 o 
  -1  11   3      562.09      527.95     24.45 o 
   0  11   3      866.60      839.64     23.86 o 
   1  11   3     1611.41     1590.79     43.79 o 
   2  11   3     1679.09     1674.19     39.30 o 
   3  11   3     1203.93     1235.68     40.68 o 
   4  11   3     1295.19     1354.83     69.26 o 
   5  11   3     1240.42     1290.63     54.92 o 
  -5  12   3      530.79      508.84     47.79 o 
  -4  12   3     1469.61     1541.92     87.20 o 
  -3  12   3      256.61      207.05     30.01 o 
  -2  12   3     4698.72     5047.12     74.99 o 
  -1  12   3      847.35      761.67     26.53 o 
   0  12   3     6101.94     6285.20    173.68 o 
   1  12   3      768.21      740.17     24.69 o 
   2  12   3     2920.23     2921.01     60.59 o 
   3  12   3      123.45       84.90     26.83 o 
   4  12   3      589.07      577.99     54.17 o 
   5  12   3      206.42      184.46     55.59 o 
  -5  13   3      463.38      383.75     64.75 o 
  -4  13   3      323.55      323.37     45.49 o 
  -3  13   3      818.76      796.32     41.83 o 
  -2  13   3      168.74      203.84     26.54 o 
  -1  13   3      938.02      993.10     29.93 o 
   0  13   3      157.36      149.00     22.98 o 
   1  13   3      834.41      815.67     32.61 o 
   2  13   3     1478.26     1490.14     46.82 o 
   3  13   3      500.85      533.41     64.03 o 
   4  13   3     1569.45     1745.85    136.58 o 
   5  13   3      296.40      280.25     65.18 o 
  -5  14   3      378.79      316.31     63.91 o 
  -4  14   3      575.50      562.63     50.79 o 
  -3  14   3     1406.18     1370.85     44.12 o 
  -2  14   3      796.16      856.94     45.87 o 
  -1  14   3     4461.48     4667.68    119.37 o 
   0  14   3      574.57      600.21     33.54 o 
   1  14   3     3926.63     4080.43    138.81 o 
   2  14   3      830.72      888.39     81.85 o 
   3  14   3      905.53      888.34     45.85 o 
   4  14   3      154.61      131.91     47.79 o 
   5  14   3       94.26       73.12     60.33 o 
  -6  15   3      251.88      285.09     91.45 o 
  -5  15   3      277.07      301.59     89.82 o 
  -4  15   3      553.88      451.01     54.62 o 
  -3  15   3      189.81      193.10     36.15 o 
  -2  15   3      792.42      725.26     51.62 o 
  -1  15   3       10.21       51.86     27.70 o 
   0  15   3      263.88      236.58     27.58 o 
   1  15   3      926.40      973.42     48.80 o 
   2  15   3      279.05      203.06     38.55 o 
   3  15   3     1523.03     1704.92     81.06 o 
   4  15   3      160.97      131.94     55.98 o 
   5  15   3      853.32     1126.09    102.65 o 
   6  15   3       24.94       21.48     67.65 o 
  -6  16   3      220.54      140.93     98.47 o 
  -5  16   3      187.73      109.69     82.31 o 
  -4  16   3      687.10      645.39     62.93 o 
  -3  16   3      528.04      475.82     47.28 o 
  -2  16   3     1557.14     1627.46     58.86 o 
  -1  16   3     1370.19     1600.45     53.88 o 
   0  16   3     1518.85     1525.17     54.17 o 
   1  16   3     1110.73     1195.77     51.75 o 
   2  16   3      875.92      935.28     62.03 o 
   3  16   3      338.83      451.41     83.65 o 
   4  16   3      342.33      330.12     64.30 o 
   5  16   3       69.65       74.55     81.45 o 
   6  16   3       33.11       62.45     81.95 o 
  -6  17   3       36.87       37.58     89.99 o 
  -5  17   3      101.72       62.19     69.70 o 
  -4  17   3      279.47      203.66     71.09 o 
  -3  17   3      460.72      393.74     48.31 o 
  -2  17   3       26.78       26.56     40.83 o 
  -1  17   3      278.50      207.94     36.23 o 
   0  17   3      262.26      262.03     43.49 o 
   1  17   3       66.44       34.38     36.30 o 
   2  17   3      922.01     1015.79    107.66 o 
   3  17   3       87.97      136.54     85.69 o 
   4  17   3     1070.22     1165.36     98.84 o 
   5  17   3       65.74       24.78     86.70 o 
  -5  18   3      145.75      161.43     83.92 o 
  -4  18   3      297.01      263.09     90.82 o 
  -3  18   3      207.00      206.74     57.58 o 
  -2  18   3     1007.68     1124.97     60.78 o 
  -1  18   3      576.08      583.93     60.71 o 
   0  18   3     1450.36     1533.50     48.04 o 
   1  18   3      369.43      363.00     50.09 o 
   2  18   3      712.79      893.44     75.26 o 
   3  18   3      245.44      192.96     68.56 o 
   4  18   3       56.18       19.80     66.50 o 
   5  18   3       54.52        3.56     82.14 o 
  -5  19   3      156.04      145.21     88.61 o 
  -4  19   3      322.21      367.75    106.94 o 
  -3  19   3      104.09      131.15     85.35 o 
  -2  19   3      220.44      209.40     81.09 o 
  -1  19   3       16.80       -9.78     45.20 o 
   0  19   3       16.17       34.43     37.65 o 
   1  19   3      323.66      271.21     55.46 o 
   2  19   3       71.45       21.98     70.42 o 
   3  19   3      770.67      814.05    115.72 o 
   4  19   3       26.73       22.73     84.86 o 
  -4  20   3       37.33       10.28     76.40 o 
  -3  20   3      764.34      967.35    127.84 o 
  -2  20   3       53.76       41.72     59.89 o 
  -1  20   3      714.82      747.83     90.33 o 
   1  20   3     1191.65     1315.59    106.38 o 
   2  20   3       24.50       47.96     74.27 o 
   3  20   3      131.02      137.65     74.40 o 
   4  20   3        8.93        8.00     98.58 o 
  -3  21   3      148.38       71.87     77.16 o 
  -2  21   3      188.45      117.71     84.43 o 
  -1  21   3       50.02       13.97     74.66 o 
   1  21   3      117.94      101.45     75.62 o 
   2  21   3      469.75      370.47     90.41 o 
   3  21   3      362.27      312.51     74.76 o 
  -3  22   3        7.18       11.51     69.18 o 
  -2  22   3      501.19      633.24    111.15 o 
  -1  22   3       27.57       59.07     75.44 o 
   1  22   3       58.64       32.71     69.40 o 
   2  22   3      428.69      510.16     88.38 o 
   3  22   3        2.79       14.40     69.86 o 
  -2  23   3       47.31       39.80     71.53 o 
  -1  23   3       53.97       51.56     92.59 o 
   1  23   3       24.58        5.64     71.95 o 
   2  23   3      129.09      107.30     96.97 o 
   4 -13   4      462.05      348.08    106.27 o 
   4 -12   4     1451.47     1455.91    163.74 o 
   5 -12   4       36.29       39.10    114.38 o 
  -7 -11   4      206.48      168.21     93.09 o 
   4 -11   4     1188.90     1153.51    148.89 o 
   5 -11   4      476.03      399.23    126.36 o 
  -7 -10   4      393.94      435.50    110.52 o 
   0 -10   4       60.08       31.65     35.44 o 
   4 -10   4      267.03      187.07     73.06 o 
   5 -10   4      925.93      752.66    148.89 o 
  -7  -9   4      155.10      185.97     96.81 o 
  -4  -9   4     1395.33     1373.43    107.79 o 
   0  -9   4     2399.82     1950.37     61.41 o 
   4  -9   4     1585.18     1573.89    133.11 o 
   5  -9   4      295.83      211.86    106.01 o 
  -7  -8   4      170.94      234.67     94.88 o 
  -4  -8   4      469.54      412.13     83.60 o 
   0  -8   4     2365.27     2001.61     53.00 o 
   1  -8   4     1381.11     1256.02     51.14 o 
   4  -8   4     2581.60     2813.49    138.53 o 
   5  -8   4      920.31      881.57    114.24 o 
  -8  -7   4       10.55        3.24     81.74 o 
  -7  -7   4      271.53      237.99     75.63 o 
  -4  -7   4     3683.46     4101.15    107.12 o 
  -3  -7   4     1314.28     1351.77     79.94 o 
   0  -7   4    15424.17    14403.15    116.06 o 
   1  -7   4     1183.19      963.81     47.77 o 
   3  -7   4     2615.93     2724.02    109.00 o 
   4  -7   4      718.46      548.49     89.93 o 
   5  -7   4     1627.76     1606.16    131.77 o 
   6  -7   4      184.60      180.88    115.11 o 
  -8  -6   4       99.77      154.05     98.20 o 
  -7  -6   4      363.85      483.25     86.67 o 
  -4  -6   4      499.69      443.48     72.50 o 
  -3  -6   4      104.55      145.05     50.00 o 
   0  -6   4     1627.18     1685.68     55.87 o 
   1  -6   4     7979.72     7430.94     75.38 o 
   4  -6   4     1059.87      927.27    101.96 o 
   5  -6   4     1419.98     1521.40    130.16 o 
   6  -6   4      276.74      260.55    135.39 o 
  -8  -5   4      225.48      223.28     74.16 o 
  -7  -5   4      278.88      287.75     91.83 o 
  -4  -5   4      196.93      185.66     59.53 o 
  -3  -5   4    12348.42    13129.18    126.02 o 
   0  -5   4      834.41      651.41     37.38 o 
   2  -5   4     2282.86     2033.89     47.32 o 
   3  -5   4     2596.76     2409.18     87.25 o 
   5  -5   4       37.22       82.98     57.02 o 
   6  -5   4     1621.76     1706.03    174.81 o 
  -8  -4   4       67.55       74.39     93.25 o 
  -7  -4   4      591.02      504.32     91.72 o 
  -6  -4   4      470.17      394.28     59.18 o 
  -4  -4   4     1059.86     1159.54     70.67 o 
  -3  -4   4      412.20      427.33     52.38 o 
  -2  -4   4       22.97       45.66     15.60 o 
   0  -4   4     2121.83     2066.74     49.44 o 
   1  -4   4     3511.47     2939.79     50.30 o 
   2  -4   4     3472.07     3426.67     46.02 o 
   3  -4   4     3770.69     3574.13     92.14 o 
   4  -4   4      825.14      836.62    105.85 o 
   5  -4   4     1120.24     1113.95     78.47 o 
   6  -4   4       58.36       63.89     92.12 o 
  -8  -3   4      138.14      182.55    102.24 o 
  -7  -3   4      463.60      651.63     95.94 o 
  -6  -3   4     1132.48     1201.03     81.88 o 
  -5  -3   4      377.79      452.98     94.51 o 
  -4  -3   4     8645.41     9382.23    123.78 o 
  -3  -3   4     1301.64     1326.18     94.62 o 
  -2  -3   4    17889.62    18067.08    300.49 o 
  -1  -3   4     2888.32     2965.29    121.70 o 
   0  -3   4    14577.36    12568.88     95.89 o 
   2  -3   4     5563.08     5636.38     88.94 o 
   3  -3   4     1766.88     1538.38     45.47 o 
   4  -3   4     1491.55     1348.72     90.79 o 
   5  -3   4     2524.39     2440.35     81.60 o 
  -8  -2   4      564.69      528.33    114.60 o 
  -7  -2   4      261.36      229.46     79.97 o 
  -6  -2   4     1935.55     1965.75     82.68 o 
  -5  -2   4     1595.74     1666.39     61.40 o 
  -4  -2   4      987.09      987.07     98.64 o 
  -3  -2   4       40.36       55.16     19.09 o 
  -2  -2   4      281.33      281.45     22.90 o 
  -1  -2   4     1521.67     1563.18     38.73 o 
   0  -2   4     5440.83     5467.60     65.24 o 
   1  -2   4     3360.49     3202.72     65.81 o 
   2  -2   4    15989.00    15227.38    525.49 o 
   3  -2   4     1690.97     1685.76     50.03 o 
   4  -2   4     3935.45     4110.33    123.14 o 
   5  -2   4      102.82      107.53     65.91 o 
   6  -2   4     1301.40     1297.41    100.90 o 
  -8  -1   4      173.45      188.30     80.83 o 
  -7  -1   4      456.90      522.27     79.35 o 
  -6  -1   4      521.15      600.31     76.12 o 
  -5  -1   4     2596.05     2921.95    116.79 o 
  -4  -1   4     3594.60     3967.26    110.03 o 
  -3  -1   4     7882.99     7970.97     99.24 o 
  -2  -1   4     5354.20     5339.53     43.04 o 
  -1  -1   4    21221.66    22579.33   1406.37 o 
   0  -1   4     5714.26     5775.39    128.78 o 
   1  -1   4     4578.22     3839.07     47.11 o 
   2  -1   4     2623.03     2423.23     41.54 o 
   3  -1   4     2701.85     2547.76     54.70 o 
   4  -1   4     2203.14     2217.96    146.25 o 
   5  -1   4     1206.06     1241.07     97.29 o 
   6  -1   4     1254.24     1350.19     98.72 o 
  -8   0   4        2.88       19.40     90.33 o 
  -7   0   4      747.11      972.59    115.86 o 
  -6   0   4       23.62       46.54     55.40 o 
  -5   0   4      929.97      937.86     45.67 o 
  -4   0   4      980.02      981.11     42.12 o 
  -3   0   4      997.52     1179.23     32.26 o 
  -2   0   4      338.17      347.64     25.73 o 
  -1   0   4     1804.47     1777.19    140.46 o 
   0   0   4        4.78       18.05     18.76 o 
   1   0   4    29096.44    30224.89    244.85 o 
   2   0   4     4434.42     4353.98     57.56 o 
   3   0   4     5285.00     5070.65    363.13 o 
   4   0   4      334.48      254.46     33.30 o 
   5   0   4     1422.09     1231.82     73.86 o 
   6   0   4       72.00      102.73     57.56 o 
  -8   1   4      173.76      113.47     99.01 o 
  -7   1   4      433.47      519.19     90.74 o 
  -6   1   4      474.03      457.57     77.54 o 
  -5   1   4     2623.88     2914.12    169.08 o 
  -4   1   4     3631.01     3985.06     62.93 o 
  -3   1   4     7876.60     8071.86    116.10 o 
  -2   1   4     5269.78     5182.38     63.24 o 
  -1   1   4    21148.85    23424.89    772.79 o 
   0   1   4     5893.07     5994.75     81.93 o 
   1   1   4     4844.44     4621.43     34.14 o 
   2   1   4     2610.92     2476.18     64.25 o 
   3   1   4     2803.07     2732.10    130.82 o 
   4   1   4     2333.52     2319.12    106.57 o 
   5   1   4     1255.41     1201.40     75.76 o 
   6   1   4     1273.98     1264.13     95.44 o 
  -8   2   4      571.85      522.95    114.03 o 
  -7   2   4      250.94       84.44     58.46 o 
  -6   2   4     1967.17     2210.34     83.45 o 
  -5   2   4     1549.83     1382.40     50.03 o 
  -4   2   4     1026.47      946.78     42.22 o 
  -3   2   4       56.51       86.08     17.62 o 
  -2   2   4      279.04      284.05     15.31 o 
  -1   2   4     1537.97     1715.20     39.10 o 
   0   2   4     5549.76     5267.89    282.98 o 
   1   2   4     3085.57     3076.65     54.39 o 
   2   2   4    15852.52    16161.25    365.15 o 
   3   2   4     1720.63     1755.23     34.50 o 
   4   2   4     3828.88     4103.45     77.79 o 
   5   2   4       97.39      121.23     39.58 o 
   6   2   4     1332.25     1509.77     95.92 o 
  -8   3   4      146.18      154.33     95.22 o 
  -7   3   4      468.73      506.87     88.56 o 
  -6   3   4     1103.44     1122.52     69.74 o 
  -5   3   4      363.68      373.04     40.16 o 
  -4   3   4     8485.50     9087.18     60.60 o 
  -3   3   4     1175.52     1153.94     33.61 o 
  -2   3   4    18209.28    19294.37    189.70 o 
  -1   3   4     2771.03     2946.88     58.59 o 
   0   3   4    14753.26    15328.09    433.78 o 
   1   3   4      957.22      904.23     17.45 o 
   2   3   4     5552.33     5694.17     39.41 o 
   3   3   4     1702.94     1681.62     30.19 o 
   4   3   4     1408.25     1343.56     64.02 o 
   5   3   4     2514.71     2278.26     89.20 o 
   6   3   4      153.57      191.63     78.76 o 
  -8   4   4       58.67       67.87     67.07 o 
  -7   4   4      606.57      537.31     83.17 o 
  -6   4   4      462.68      446.89     64.20 o 
  -5   4   4     1070.03     1118.15     51.16 o 
  -4   4   4     1048.57     1129.77     30.89 o 
  -3   4   4      442.16      430.48     19.48 o 
  -2   4   4       22.16       38.27     11.49 o 
  -1   4   4     1283.60     1424.14     42.41 o 
   0   4   4     2210.02     2305.62     75.79 o 
   1   4   4     3573.06     3585.01     83.75 o 
   2   4   4     3433.81     3429.60     83.79 o 
   3   4   4     3784.23     3818.44     36.16 o 
   4   4   4      788.23      791.53     33.13 o 
   5   4   4     1079.75     1047.26     60.98 o 
   6   4   4       66.57       89.12     84.73 o 
  -8   5   4      233.43      167.99     98.57 o 
  -7   5   4      286.35      203.47     81.62 o 
  -6   5   4      659.13      618.56     73.35 o 
  -5   5   4     3716.12     4085.44     88.11 o 
  -4   5   4      208.12      166.14     20.37 o 
  -3   5   4    12341.41    12703.78    309.81 o 
  -2   5   4     2211.91     2370.57     54.83 o 
  -1   5   4    26077.59    28354.55    821.87 o 
   0   5   4      785.05      734.80     28.99 o 
   1   5   4     8569.34     8665.37     96.28 o 
   2   5   4     2378.00     2391.72     50.53 o 
   3   5   4     2690.48     2784.71     64.23 o 
   4   5   4     2810.35     2782.35     41.74 o 
   5   5   4       47.74       49.76     42.99 o 
   6   5   4     1622.81     1636.03     94.62 o 
  -8   6   4      106.96       43.22     76.59 o 
  -7   6   4      360.66      161.56     73.38 o 
  -6   6   4      718.71      656.03     49.12 o 
  -5   6   4      303.23      314.78     66.92 o 
  -4   6   4      490.26      489.79     27.64 o 
  -3   6   4      120.01      139.10     21.09 o 
  -2   6   4      927.79     1040.08     28.96 o 
  -1   6   4     2135.03     2255.16     33.05 o 
   0   6   4     1689.50     1774.69     53.77 o 
   1   6   4     7710.69     8352.16    184.14 o 
   2   6   4     4072.44     4203.92    103.33 o 
   3   6   4     3610.38     3744.93     43.69 o 
   4   6   4      988.84      926.18     41.33 o 
   5   6   4     1422.54     1434.72     81.91 o 
   6   6   4      273.91      217.21     69.18 o 
  -8   7   4        8.94       55.69     71.28 o 
  -7   7   4      261.87      105.90     81.33 o 
  -6   7   4      917.52      774.09     69.61 o 
  -5   7   4      219.39      186.65     61.16 o 
  -4   7   4     3653.60     3867.45     43.52 o 
  -3   7   4     1301.44     1357.17     33.29 o 
  -2   7   4    10412.38    10870.50     70.27 o 
  -1   7   4      361.49      360.57     16.79 o 
   0   7   4    15777.63    16172.03    340.97 o 
   1   7   4     1213.34     1275.72     45.24 o 
   2   7   4     2148.08     2152.04     68.96 o 
   3   7   4     2632.06     2661.52     85.50 o 
   4   7   4      695.47      727.14     65.93 o 
   5   7   4     1626.36     1655.95     86.24 o 
   6   7   4      193.15      208.70    111.20 o 
  -7   8   4      172.18      204.36     71.01 o 
  -6   8   4      503.50      492.48     64.70 o 
  -5   8   4      494.46      397.80     44.39 o 
  -4   8   4      525.07      444.69     31.73 o 
  -3   8   4      373.91      358.83     29.41 o 
  -2   8   4      244.98      243.94     21.23 o 
  -1   8   4      687.22      731.88     19.62 o 
   0   8   4     2351.22     2313.88     53.98 o 
   1   8   4     1324.78     1325.74     38.60 o 
   2   8   4     4451.72     4406.04     48.16 o 
   3   8   4     1115.07     1072.81     28.81 o 
   4   8   4     2617.95     2558.09     72.02 o 
   5   8   4      868.33      822.56    130.01 o 
  -6   9   4      315.17      299.19     50.76 o 
  -5   9   4     1305.33     1375.63     59.02 o 
  -4   9   4     1306.84     1364.21     47.32 o 
  -3   9   4     7862.39     8368.93    223.34 o 
  -2   9   4     3280.51     3570.59     84.81 o 
  -1   9   4     8819.93     8885.38    213.07 o 
   0   9   4     2543.01     2413.43     60.45 o 
   1   9   4     4222.82     4265.04     97.70 o 
   2   9   4     1861.02     1790.13     48.09 o 
   3   9   4     1553.74     1579.96     31.71 o 
   4   9   4     1613.04     1621.85     49.41 o 
   5   9   4      270.12      217.81     41.18 o 
  -6  10   4      105.28      110.45    101.80 o 
  -5  10   4      512.90      490.49     58.40 o 
  -4  10   4      293.66      269.78     27.45 o 
  -3  10   4      861.27      794.18     30.34 o 
  -2  10   4      322.43      332.36     24.76 o 
  -1  10   4      519.77      514.37     22.63 o 
   0  10   4       70.31       71.87     12.91 o 
   1  10   4     2508.10     2443.75     59.71 o 
   2  10   4      670.96      583.52     26.16 o 
   3  10   4     2490.01     2528.46     47.98 o 
   4  10   4      274.90      268.02     40.36 o 
   5  10   4      971.68     1010.25     71.53 o 
  -5  11   4      794.11      815.40     74.52 o 
  -4  11   4     1029.00     1144.35     56.07 o 
  -3  11   4     4044.32     4429.73    137.40 o 
  -2  11   4     4396.01     4632.63    180.86 o 
  -1  11   4     3859.30     4089.67     94.77 o 
   0  11   4     3935.96     4090.00     58.76 o 
   1  11   4     2819.73     2853.93     42.91 o 
   2  11   4     1386.12     1392.03     33.22 o 
   3  11   4     1078.88     1036.23     35.69 o 
   4  11   4     1144.77     1160.03     46.36 o 
   5  11   4      462.31      478.45     58.26 o 
  -5  12   4      177.65      137.97     42.61 o 
  -4  12   4      287.54      290.03     37.76 o 
  -3  12   4       15.88       -3.07     29.35 o 
  -2  12   4       88.37      105.78     29.84 o 
  -1  12   4      475.66      428.68     27.37 o 
   0  12   4     1461.92     1402.29     45.82 o 
   1  12   4      384.28      331.71     18.92 o 
   2  12   4     2599.20     2541.58     50.36 o 
   3  12   4     1381.16     1264.10     36.49 o 
   4  12   4     1478.83     1575.88     59.62 o 
   5  12   4       45.41       21.01     46.35 o 
  -5  13   4      179.16      197.89     52.74 o 
  -4  13   4     1642.39     1841.52     84.62 o 
  -3  13   4     1215.12     1188.47     49.40 o 
  -2  13   4     4661.25     4892.69    104.63 o 
  -1  13   4      987.71     1031.76     31.95 o 
   0  13   4     3228.78     3374.24     40.01 o 
   1  13   4      935.98      883.24     36.89 o 
   2  13   4     1297.20     1239.03     36.60 o 
   3  13   4     1342.43     1408.72     37.34 o 
   4  13   4      452.13      445.58     54.26 o 
   5  13   4      559.27      523.02    104.34 o 
  -5  14   4      177.12      202.86     83.38 o 
  -4  14   4       55.54       56.76     41.38 o 
  -3  14   4      147.35      122.91     41.37 o 
  -2  14   4       30.25       18.33     26.28 o 
  -1  14   4      224.62      188.29     37.90 o 
   0  14   4      818.68      835.87     36.71 o 
   1  14   4     1703.64     1710.69     61.97 o 
   2  14   4     1012.98      990.79     49.59 o 
   3  14   4     1589.27     1596.04     42.92 o 
   4  14   4      611.42      553.76     70.71 o 
   5  14   4      306.63      373.10     85.99 o 
  -6  15   4       70.98       47.50     80.42 o 
  -5  15   4      603.86      556.92     85.72 o 
  -4  15   4       80.95       28.22     46.75 o 
  -3  15   4     2145.58     2313.96     91.72 o 
  -2  15   4      278.50      243.66     36.92 o 
  -1  15   4     3823.58     3990.62    116.70 o 
   0  15   4        1.58       20.51     22.91 o 
   1  15   4     1153.30     1112.98     50.57 o 
   2  15   4      648.73      600.00     44.34 o 
   3  15   4      311.01      329.45     64.91 o 
   4  15   4      578.28      609.12     60.73 o 
   5  15   4       53.40       57.65     76.64 o 
   6  15   4      309.13      382.77     80.80 o 
  -6  16   4      411.77      461.86    124.34 o 
  -5  16   4      217.81      179.17     81.96 o 
  -4  16   4      122.65      134.35     73.33 o 
  -3  16   4      104.96      112.78     41.96 o 
  -2  16   4        4.16       16.84     36.12 o 
  -1  16   4       12.27       45.12     40.90 o 
   0  16   4      730.03      735.05     39.20 o 
   1  16   4      799.02      802.96     51.51 o 
   2  16   4      853.39      918.44     67.18 o 
   3  16   4      391.68      513.69     62.37 o 
   4  16   4      445.80      392.32     64.88 o 
   5  16   4      380.10      341.23     95.56 o 
   6  16   4      151.74      113.51     94.20 o 
  -6  17   4      156.05      159.77     81.08 o 
  -5  17   4       88.97      111.28     72.35 o 
  -4  17   4     1017.97     1212.83    127.00 o 
  -3  17   4      205.26      151.86     38.81 o 
  -2  17   4     1633.33     1710.54     62.24 o 
  -1  17   4       14.41       41.01     43.68 o 
   0  17   4     2355.63     2542.30     69.44 o 
   1  17   4      109.71       98.02     34.41 o 
   2  17   4      484.74      455.29     60.08 o 
   3  17   4      303.88      286.60     43.90 o 
   4  17   4      118.02      103.55     78.66 o 
   5  17   4      318.11      355.53     92.84 o 
  -5  18   4      172.12      200.24    107.94 o 
  -4  18   4      128.09       94.03     82.31 o 
  -3  18   4       17.34       34.29     63.60 o 
  -2  18   4        2.35       45.96     47.69 o 
  -1  18   4        7.81       21.75     38.81 o 
   0  18   4      355.33      380.74     40.76 o 
   1  18   4      423.26      381.41     50.09 o 
   2  18   4      595.19      642.57     53.09 o 
   3  18   4      340.24      336.74     88.19 o 
   4  18   4      345.37      328.38     82.36 o 
   5  18   4       14.38       33.04     90.62 o 
  -5  19   4      383.33      433.81    107.48 o 
  -4  19   4       23.31       13.42     92.40 o 
  -3  19   4     1039.62     1022.41     96.76 o 
  -2  19   4      170.66      170.69     67.98 o 
  -1  19   4     1171.38     1290.49     95.45 o 
   0  19   4      294.57      346.17     67.90 o 
   1  19   4      401.82      403.22     59.18 o 
   2  19   4       59.07       44.74     58.49 o 
   3  19   4      221.65      144.30     73.25 o 
   4  19   4      196.12      241.14     93.37 o 
  -4  20   4       58.77       63.74     72.73 o 
  -3  20   4       39.41       10.53     68.75 o 
  -2  20   4       19.42       54.31     75.15 o 
  -1  20   4      232.65      275.22     77.52 o 
   1  20   4      535.44      639.68     92.35 o 
   2  20   4      208.55      271.17     76.18 o 
   3  20   4      329.99      449.83    104.39 o 
   4  20   4       39.55       34.88     92.90 o 
  -3  21   4      282.14      319.64    103.70 o 
  -2  21   4      347.16      306.19     80.97 o 
  -1  21   4      386.56      368.22     78.05 o 
   1  21   4      278.14      317.58     92.99 o 
   2  21   4       73.04       34.01     83.87 o 
   3  21   4       76.69      130.57     89.95 o 
  -3  22   4        3.59        1.71     80.91 o 
  -2  22   4        9.48       13.34     92.65 o 
  -1  22   4       10.82       18.78     64.70 o 
   1  22   4       70.11       54.78     76.42 o 
   2  22   4      323.65      300.71     87.77 o 
  -2  23   4      195.55      257.78     93.39 o 
  -1  23   4      156.84      156.37     91.78 o 
   1  23   4       72.74       51.08     81.84 o 
   4 -13   5      720.54      902.05    158.62 o 
   4 -12   5      103.83       59.21    103.11 o 
   4 -11   5      137.85      241.66     95.96 o 
   5 -11   5       69.93       17.06    114.40 o 
  -7 -10   5      392.64      316.24     97.91 o 
  -6 -10   5        1.89       16.64     55.25 o 
   0 -10   5      923.22      810.93     63.79 o 
   4 -10   5     2117.63     1992.58    137.61 o 
   5 -10   5       19.28       46.72     82.94 o 
  -7  -9   5      635.94      754.77    105.34 o 
  -6  -9   5       65.63       30.66     54.69 o 
   0  -9   5     2072.43     1738.25     59.89 o 
   4  -9   5      424.55      345.94     92.99 o 
   5  -9   5      586.55      343.49    123.60 o 
  -7  -8   5       33.58       25.24     66.83 o 
  -6  -8   5      618.84      707.51     90.64 o 
   0  -8   5     2900.25     2535.02     73.34 o 
   1  -8   5     2047.36     1846.13     64.99 o 
   3  -8   5     2792.46     2710.86    118.32 o 
   4  -8   5      262.25      189.24     70.25 o 
   5  -8   5     2005.20     1820.06    160.17 o 
  -8  -7   5      632.03      612.39    118.42 o 
  -7  -7   5       64.86      105.46     80.67 o 
  -6  -7   5      866.37     1012.60     99.86 o 
  -5  -7   5      142.21      160.57     55.13 o 
  -3  -7   5     1783.67     1926.77     46.90 o 
  -1  -7   5     3051.34     2414.83     62.32 o 
   0  -7   5     1113.11      838.00     46.93 o 
   1  -7   5     3301.62     2853.24     63.70 o 
   3  -7   5      809.61      634.76     81.95 o 
   4  -7   5      409.10      278.27     86.58 o 
   5  -7   5      236.29      156.87     77.22 o 
  -8  -6   5       81.55      142.33    103.85 o 
  -7  -6   5      228.53      370.09    108.91 o 
  -6  -6   5      582.32      621.19     84.18 o 
  -5  -6   5     1725.43     1939.89     96.18 o 
  -4  -6   5     2261.94     2371.64     78.00 o 
  -3  -6   5     4585.71     4641.48    248.51 o 
  -1  -6   5     4057.08     3722.75     73.69 o 
   0  -6   5     4339.23     3788.04     68.03 o 
   1  -6   5     3809.85     3284.33     60.16 o 
   3  -6   5     3947.03     3820.89    109.54 o 
   4  -6   5     1450.40     1432.92    112.94 o 
   6  -6   5     1028.23      971.34    128.72 o 
  -8  -5   5       38.26       17.98     82.47 o 
  -7  -5   5     1043.12     1295.07    114.34 o 
  -5  -5   5     1030.71     1038.87     75.41 o 
  -4  -5   5      591.01      597.19     59.78 o 
  -3  -5   5       32.27       60.02     26.01 o 
  -1  -5   5      684.30      652.58     60.71 o 
   0  -5   5     5315.48     4957.68     74.22 o 
   1  -5   5     4499.49     3791.41     61.37 o 
   2  -5   5     3887.04     3352.24     62.69 o 
   3  -5   5     2977.72     3021.31    106.26 o 
   4  -5   5      322.62      289.50     83.39 o 
   5  -5   5      385.51      385.47     88.18 o 
  -8  -4   5      175.56      204.34     86.54 o 
  -7  -4   5      357.91      346.11     70.73 o 
  -6  -4   5      364.45      354.76     81.65 o 
  -5  -4   5     2468.93     2743.91     91.69 o 
  -4  -4   5     1143.44     1311.91     68.75 o 
  -3  -4   5     7063.49     7708.88     62.42 o 
  -2  -4   5     2985.88     2965.26     49.49 o 
  -1  -4   5    13343.14    13365.63    120.61 o 
   0  -4   5     7430.18     6374.69     78.40 o 
   1  -4   5     3040.43     2752.64     55.18 o 
   2  -4   5     3801.07     3472.62    239.54 o 
   3  -4   5     2607.40     2506.86     90.51 o 
   4  -4   5     3500.29     3374.19    127.95 o 
   5  -4   5      986.11      822.91    103.03 o 
   6  -4   5     1636.90     1528.68    169.44 o 
  -8  -3   5      398.28      441.82     94.08 o 
  -7  -3   5      259.93      284.04     69.25 o 
  -6  -3   5      799.95      803.34     90.80 o 
  -5  -3   5       43.01       99.93     58.26 o 
  -4  -3   5      321.03      258.13     41.64 o 
  -3  -3   5     1861.54     1930.07     53.81 o 
  -2  -3   5      511.28      499.23     18.99 o 
  -1  -3   5     5046.19     4814.38    467.21 o 
   0  -3   5     4808.52     4705.09     70.61 o 
   1  -3   5     6522.78     5629.62     76.84 o 
   2  -3   5     3114.06     3036.13     47.16 o 
   3  -3   5     1611.24     1511.22     83.57 o 
   4  -3   5      653.61      725.87     97.56 o 
   6  -3   5      144.41      111.80     91.80 o 
  -8  -2   5      168.14      182.89     85.50 o 
  -7  -2   5       49.41      162.83     83.39 o 
  -6  -2   5     1478.71     1526.99     85.09 o 
  -5  -2   5      722.87      875.79     80.84 o 
  -4  -2   5     5651.88     5680.00     63.67 o 
  -3  -2   5      478.38      459.03     28.25 o 
  -2  -2   5    16690.89    16680.77    523.48 o 
  -1  -2   5     1483.93     1503.77    117.58 o 
   0  -2   5     6257.59     5862.86     74.24 o 
   1  -2   5     5223.48     4926.45    196.98 o 
   2  -2   5     3703.82     3540.04    133.30 o 
   3  -2   5     5795.12     5921.87     77.88 o 
   4  -2   5      925.37      834.47     88.29 o 
   5  -2   5     4892.25     5147.29    101.84 o 
   6  -2   5      208.72      125.84     67.66 o 
  -8  -1   5      206.07      276.13     90.20 o 
  -7  -1   5     1060.58     1229.73    123.42 o 
  -6  -1   5      205.88      332.11     77.16 o 
  -5  -1   5      778.54      702.17     74.41 o 
  -4  -1   5     1125.50     1208.47     38.41 o 
  -3  -1   5      143.53      148.20     20.10 o 
  -2  -1   5     1971.33     1856.79     83.93 o 
  -1  -1   5     2367.97     2392.43    181.87 o 
   0  -1   5     8760.79     8717.62    188.16 o 
   1  -1   5     2739.44     2544.19    112.43 o 
   2  -1   5     2848.99     2889.71     56.74 o 
   3  -1   5     2333.01     2379.95     57.03 o 
   4  -1   5      671.17      735.58     47.75 o 
   5  -1   5      476.35      400.70     62.41 o 
   6  -1   5       86.47       71.36     67.23 o 
  -8   0   5       72.20       81.32     79.96 o 
  -7   0   5     1180.78     1313.54    119.04 o 
  -6   0   5        6.38      -12.70     56.87 o 
  -5   0   5     2573.86     2725.75     66.65 o 
  -4   0   5       23.84       19.57     24.94 o 
  -3   0   5     9728.15     9868.33    217.39 o 
  -2   0   5        7.30        5.96     11.15 o 
  -1   0   5    19914.38    21185.73   1360.77 o 
   0   0   5     5294.79     5059.12    217.56 o 
   1   0   5     2122.04     1941.65     34.73 o 
   2   0   5     3941.56     3693.06    241.75 o 
   3   0   5      535.91      487.31     22.36 o 
   4   0   5     4540.25     4650.90     85.78 o 
   5   0   5      224.33      152.26     56.31 o 
   6   0   5     3177.61     3262.30    272.22 o 
  -8   1   5      200.45      290.50     95.93 o 
  -7   1   5     1040.62     1254.59    106.00 o 
  -6   1   5      221.29      248.81     72.66 o 
  -5   1   5      892.46      788.99     49.50 o 
  -4   1   5     1166.60     1195.64     36.77 o 
  -3   1   5      154.17      152.21     20.75 o 
  -2   1   5     2049.21     2120.04     27.73 o 
  -1   1   5     2496.81     2695.67    199.39 o 
   0   1   5     8905.42     9286.70    162.18 o 
   1   1   5     2783.74     2676.78     46.62 o 
   2   1   5     3417.68     3560.26     55.82 o 
   3   1   5     2272.94     2320.80     33.71 o 
   4   1   5      611.98      577.82     46.89 o 
   5   1   5      505.13      492.83     74.66 o 
   6   1   5       76.01       66.40     85.50 o 
  -8   2   5      173.00       73.88     79.01 o 
  -7   2   5       64.40       52.28     58.92 o 
  -6   2   5     1464.04     1796.50    111.06 o 
  -5   2   5      701.94      646.87     43.45 o 
  -4   2   5     5739.96     5805.42     74.00 o 
  -3   2   5      449.77      432.73     17.40 o 
  -2   2   5    16125.01    17198.23    322.09 o 
  -1   2   5     1511.42     1671.93     49.23 o 
   0   2   5     6191.67     6043.58    130.17 o 
   1   2   5     5125.52     5012.64     65.55 o 
   2   2   5     3835.40     4003.38     65.92 o 
   3   2   5     5578.22     5659.68     87.89 o 
   4   2   5      962.69      888.81     49.67 o 
   5   2   5     4717.32     4891.15     96.80 o 
   6   2   5      197.64      212.98     69.61 o 
  -8   3   5      434.48      301.17     86.01 o 
  -7   3   5      251.35      186.60     67.06 o 
  -6   3   5      806.50      667.69    133.27 o 
  -5   3   5       29.20       36.61     34.07 o 
  -4   3   5      397.41      369.73     32.14 o 
  -3   3   5     1967.62     1923.38     51.85 o 
  -2   3   5      573.88      570.26     17.11 o 
  -1   3   5     4981.12     4942.24    137.44 o 
   0   3   5     4577.97     4446.18     57.30 o 
   1   3   5     6565.94     6966.30    183.96 o 
   2   3   5     3274.84     3187.89     88.47 o 
   3   3   5     1580.16     1504.63     36.93 o 
   4   3   5      688.63      761.01     63.64 o 
   5   3   5       67.73       82.19     41.35 o 
   6   3   5      154.63      110.60     65.78 o 
  -8   4   5      161.12       46.61     71.01 o 
  -7   4   5      368.24      289.67     81.29 o 
  -6   4   5      366.25      346.73     59.21 o 
  -5   4   5     2449.82     2595.97     73.23 o 
  -4   4   5     1072.44     1139.73     30.25 o 
  -3   4   5     7184.19     7609.64     59.60 o 
  -2   4   5     3244.34     3298.41     46.56 o 
  -1   4   5    13528.47    14298.77    197.06 o 
   0   4   5     7506.25     8064.78    238.57 o 
   1   4   5     3012.49     2918.89     64.98 o 
   2   4   5     3800.09     3775.74     60.09 o 
   3   4   5     2585.41     2650.49     61.45 o 
   4   4   5     3700.40     3944.10    111.06 o 
   5   4   5     1019.89      852.94     63.78 o 
   6   4   5     1593.41     1619.97    143.73 o 
  -8   5   5       37.53      -68.60     85.69 o 
  -7   5   5     1024.04     1012.34     83.13 o 
  -6   5   5       18.13        5.26     41.70 o 
  -5   5   5     1125.57     1168.68     58.80 o 
  -4   5   5      535.53      482.84     25.40 o 
  -3   5   5       39.45       40.85     15.73 o 
  -2   5   5     1366.86     1273.73     25.12 o 
  -1   5   5      724.37      703.69     17.17 o 
   0   5   5     5127.06     5258.27    132.00 o 
   1   5   5     4828.50     5057.96     74.56 o 
   2   5   5     4033.77     4050.77     82.44 o 
   3   5   5     2888.38     2979.17     39.05 o 
   4   5   5      268.52      241.37     29.27 o 
   5   5   5      381.38      304.93     50.84 o 
   6   5   5       54.95       16.33     79.05 o 
  -8   6   5       78.69       -2.69     74.90 o 
  -7   6   5      232.60      139.99     63.89 o 
  -6   6   5      570.95      523.75     60.70 o 
  -5   6   5     1738.17     1951.19     59.34 o 
  -4   6   5     2187.87     2284.50     75.59 o 
  -3   6   5     4363.19     4608.51     61.77 o 
  -2   6   5     4113.28     4369.12     69.49 o 
  -1   6   5     4222.37     4196.28    108.56 o 
   0   6   5     4356.27     4497.05    137.03 o 
   1   6   5     3828.33     3884.97     59.41 o 
   2   6   5     4198.52     4452.85     61.38 o 
   3   6   5     3849.87     4154.63     40.63 o 
   4   6   5     1406.84     1385.37     38.20 o 
   5   6   5      949.71      868.19     73.41 o 
   6   6   5     1027.68     1050.19    102.37 o 
  -8   7   5      641.64      576.01     89.07 o 
  -7   7   5       68.18       23.79     61.69 o 
  -6   7   5      868.31      969.44    119.35 o 
  -5   7   5      133.88      127.00     41.01 o 
  -4   7   5      631.91      624.96     31.39 o 
  -3   7   5     1800.37     1920.87     57.44 o 
  -2   7   5     1098.10     1160.55     32.53 o 
  -1   7   5     3100.25     3072.99     57.31 o 
   0   7   5     1041.61      997.88     21.62 o 
   1   7   5     3224.38     3397.14     62.94 o 
   2   7   5     3282.41     3346.34     65.97 o 
   3   7   5      726.93      657.03     57.18 o 
   4   7   5      423.29      399.36     36.34 o 
   5   7   5      236.48      147.68     52.42 o 
  -7   8   5       37.03       60.18     75.69 o 
  -6   8   5      684.22      690.17     75.54 o 
  -5   8   5      329.22      317.44     43.75 o 
  -4   8   5     3678.29     3815.95     86.44 o 
  -3   8   5     2349.86     2539.73     78.83 o 
  -2   8   5     8445.12     9259.13    187.40 o 
  -1   8   5     1770.92     1755.09     43.21 o 
   0   8   5     3012.63     2772.90     65.29 o 
   1   8   5     2004.41     1952.10     68.09 o 
   2   8   5     1724.12     1847.08     29.53 o 
   3   8   5     2849.58     3020.12     49.46 o 
   4   8   5      255.59      265.98     35.00 o 
   5   8   5     2093.95     1950.93    125.62 o 
  -6   9   5       80.72       76.68     52.58 o 
  -5   9   5      405.57      349.81     38.68 o 
  -4   9   5      199.15      210.78     28.32 o 
  -3   9   5      396.63      376.08     28.43 o 
  -2   9   5     1756.30     1844.69     43.96 o 
  -1   9   5      711.75      688.43     19.68 o 
   0   9   5     2109.81     2291.08     52.98 o 
   1   9   5     2913.28     3039.34     76.29 o 
   2   9   5     2063.55     2127.60     64.57 o 
   3   9   5     1368.69     1437.92     37.97 o 
   4   9   5      438.77      419.89     40.52 o 
   5   9   5      563.37      503.41     42.92 o 
  -5  10   5     1573.84     1730.43     61.90 o 
  -4  10   5       31.38       22.60     25.27 o 
  -3  10   5     5223.75     6044.70     70.41 o 
  -2  10   5      299.51      269.25     23.38 o 
  -1  10   5     5695.41     5697.58     83.14 o 
   0  10   5      841.09      824.71     21.43 o 
   1  10   5     2352.26     2385.85     40.46 o 
   2  10   5     3942.46     4036.97    111.60 o 
   3  10   5      281.48      266.76     28.31 o 
   4  10   5     2114.82     2132.27     72.28 o 
   5  10   5       12.64        2.22     34.95 o 
  -5  11   5      287.91      284.97     56.63 o 
  -4  11   5      325.07      293.20     34.76 o 
  -3  11   5     1212.97     1268.13     44.91 o 
  -2  11   5      198.36      182.71     23.66 o 
  -1  11   5      812.07      822.59     26.09 o 
   0  11   5     2081.47     2044.09     69.40 o 
   1  11   5     2940.89     3279.05     81.84 o 
   2  11   5     1917.88     2017.78     61.48 o 
   3  11   5     1723.03     1831.81     45.61 o 
   4  11   5      122.62      138.33     38.57 o 
   5  11   5       73.36       51.68     39.95 o 
  -5  12   5       78.10       38.68     49.77 o 
  -4  12   5     3101.37     3192.12     58.02 o 
  -3  12   5       53.82       33.97     25.48 o 
  -2  12   5     4684.63     4922.67    138.37 o 
  -1  12   5      875.04      846.17     32.56 o 
   0  12   5     1950.60     2007.19     44.91 o 
   1  12   5     1457.15     1531.46     41.28 o 
   2  12   5     1166.58     1077.61     35.06 o 
   3  12   5     2144.76     2187.96     58.49 o 
   4  12   5      113.97       50.38     34.28 o 
   5  12   5     1642.20     1867.98    179.95 o 
  -5  13   5       71.47       66.96     51.64 o 
  -4  13   5      114.65       95.51     34.75 o 
  -3  13   5      181.02      150.45     33.04 o 
  -2  13   5      315.90      372.49     35.59 o 
  -1  13   5      852.24      886.22     31.74 o 
   0  13   5      297.65      302.77     25.45 o 
   1  13   5      587.78      640.36     30.96 o 
   2  13   5      693.58      676.12     50.79 o 
   3  13   5      274.20      297.06     29.81 o 
   4  13   5      767.59      791.87     56.04 o 
   5  13   5       27.34       79.28     59.32 o 
  -5  14   5      572.57      554.69     76.15 o 
  -4  14   5      517.45      478.07     45.35 o 
  -3  14   5     1602.89     1785.07     93.06 o 
  -2  14   5      847.98      852.22     45.78 o 
  -1  14   5     2626.37     2680.22    129.38 o 
   0  14   5     1303.90     1331.47     36.18 o 
   1  14   5      345.96      327.08     34.98 o 
   2  14   5      938.13      905.21     37.25 o 
   3  14   5      291.28      252.72     34.00 o 
   4  14   5     1062.22     1093.13     63.18 o 
   5  14   5      162.50      159.72     85.72 o 
  -6  15   5       45.33       45.26     84.18 o 
  -5  15   5      267.37      256.77    106.25 o 
  -4  15   5      231.18      212.90     51.19 o 
  -3  15   5       77.20       81.81     37.24 o 
  -2  15   5      351.82      307.11     37.98 o 
  -1  15   5      114.53       90.97     30.17 o 
   0  15   5     1334.21     1323.25     39.60 o 
   1  15   5     1369.85     1355.38     67.52 o 
   2  15   5      821.87      794.68     50.77 o 
   3  15   5      510.95      377.27     53.07 o 
   4  15   5       39.43       55.20     72.11 o 
   5  15   5       29.64       -1.33     71.12 o 
  -6  16   5      243.36      256.73    114.98 o 
  -5  16   5      441.22      413.34     92.58 o 
  -4  16   5      437.96      433.30     81.99 o 
  -3  16   5      761.61      837.30     48.73 o 
  -2  16   5      763.26      715.27     51.07 o 
  -1  16   5      624.86      777.83     53.69 o 
   0  16   5      657.75      623.51     35.92 o 
   1  16   5      587.53      628.91     48.53 o 
   2  16   5      848.89      847.58     62.13 o 
   3  16   5      576.28      555.30     70.28 o 
   4  16   5      327.62      461.88     89.36 o 
   5  16   5      512.30      458.05     91.39 o 
   6  16   5      170.21      144.75     90.90 o 
  -5  17   5       39.40       49.36     91.38 o 
  -4  17   5       62.57       58.00     64.58 o 
  -3  17   5      250.32      244.23     46.22 o 
  -2  17   5      105.29      110.64     35.90 o 
  -1  17   5      546.17      517.71     51.01 o 
   0  17   5      122.72      114.71     31.12 o 
   1  17   5      759.64      743.51     51.68 o 
   2  17   5      403.25      369.19     60.11 o 
   3  17   5      177.15      219.71     53.37 o 
   4  17   5      253.41      153.83     72.10 o 
   5  17   5       31.36       10.37     84.99 o 
  -5  18   5      175.43      234.31     92.87 o 
  -4  18   5      682.76      892.86    113.81 o 
  -3  18   5      164.34      214.91     69.55 o 
  -2  18   5     1058.98     1305.24     71.42 o 
  -1  18   5      231.77      195.89     51.07 o 
   0  18   5      489.50      492.14     40.38 o 
   1  18   5      224.84      177.46     58.94 o 
   2  18   5      194.21      180.53     58.02 o 
   3  18   5      512.71      536.76     77.73 o 
   4  18   5      114.92      103.99     82.68 o 
   5  18   5      427.49      409.09    101.84 o 
  -4  19   5       61.19        8.30     69.06 o 
  -3  19   5        0.11       39.25     64.48 o 
  -2  19   5      307.98      298.49     81.03 o 
  -1  19   5      175.40      147.23     54.15 o 
   0  19   5      419.71      369.88     63.19 o 
   1  19   5      296.10      228.77     59.80 o 
   2  19   5      310.41      354.48     90.06 o 
   3  19   5      121.90      142.52     85.35 o 
   4  19   5       83.17       67.15     73.94 o 
  -4  20   5       18.91       -8.11     72.09 o 
  -3  20   5      389.77      447.52     85.34 o 
  -2  20   5       36.87      -14.96     61.22 o 
  -1  20   5      469.15      490.93     88.37 o 
   1  20   5      172.35      151.80     56.55 o 
   2  20   5      412.22      496.45    103.11 o 
   3  20   5      237.58      131.50     84.85 o 
   4  20   5      474.06      518.23    110.77 o 
  -3  21   5       47.84       22.40     91.37 o 
  -2  21   5       56.07       87.87     76.41 o 
  -1  21   5      223.90       91.53     83.08 o 
   1  21   5      206.02      163.65     75.50 o 
   2  21   5      102.59      126.65     79.89 o 
   3  21   5      100.36      117.78     78.06 o 
  -2  22   5      540.13      662.73    105.76 o 
  -1  22   5        3.20        0.93    102.94 o 
   1  22   5      146.24      110.74     84.16 o 
   2  22   5       68.97      156.78     99.16 o 
  -1  23   5      264.48      233.43     76.66 o 
   1  23   5      103.11      117.23     90.97 o 
  -1 -13   6      712.98      608.21     77.75 o 
   4 -13   6      408.93      315.53    115.57 o 
  -1 -12   6     2571.11     2071.55     95.13 o 
   4 -12   6       70.54       23.65    101.38 o 
  -1 -11   6     1080.14      844.14     87.60 o 
   4 -11   6      807.14      563.07    127.64 o 
  -1 -10   6      439.61      443.99     84.20 o 
   0 -10   6     3685.38     3261.41     85.37 o 
   4 -10   6       18.08       46.67     71.59 o 
   5 -10   6       40.40       59.73     86.15 o 
  -7  -9   6      190.78      278.56     84.17 o 
  -6  -9   6      344.33      398.50     81.42 o 
  -5  -9   6     1677.98     1931.93    101.51 o 
  -1  -9   6      986.60      798.94     65.57 o 
   0  -9   6     2338.06     2113.98     85.27 o 
   4  -9   6     3258.47     3528.92    157.58 o 
   5  -9   6      469.92      480.39    130.11 o 
  -7  -8   6      130.92      185.38     90.28 o 
  -5  -8   6      596.55      566.81     78.09 o 
  -4  -8   6      509.94      524.28     68.33 o 
  -1  -8   6     5171.26     4412.69     89.05 o 
   0  -8   6     1803.58     1559.74     71.36 o 
   1  -8   6     4148.08     3841.11     80.17 o 
   3  -8   6      625.75      515.84     90.59 o 
   4  -8   6       43.46       85.76     80.04 o 
   5  -8   6      198.82      192.57    112.07 o 
  -7  -7   6        5.35       26.53     66.81 o 
  -5  -7   6      218.01      211.83     61.94 o 
  -4  -7   6     2607.94     2930.64     85.81 o 
  -3  -7   6      656.36      585.79     51.93 o 
  -1  -7   6     1688.29     1324.71     68.36 o 
   0  -7   6     1744.16     1722.44     76.54 o 
   1  -7   6     4387.77     3740.43     71.22 o 
   3  -7   6     4691.61     4620.76    121.00 o 
   4  -7   6      245.65      130.17     63.63 o 
   5  -7   6     2364.73     2535.65    179.78 o 
  -8  -6   6      329.63      311.17     98.20 o 
  -7  -6   6      277.62      289.91     96.31 o 
  -6  -6   6      347.88      354.96     78.62 o 
  -5  -6   6      981.18      898.00     69.71 o 
  -4  -6   6     2537.37     2689.18     94.36 o 
  -3  -6   6      663.05      690.85     48.55 o 
  -2  -6   6     4182.17     3708.88     44.40 o 
  -1  -6   6     2083.89     1991.72     79.22 o 
   0  -6   6     4312.06     3808.06     73.88 o 
   1  -6   6     3675.48     3652.52     73.25 o 
   3  -6   6      777.71      663.00     64.99 o 
   4  -6   6       65.91       79.04     73.13 o 
   5  -6   6      151.52      234.43    106.81 o 
  -8  -5   6        8.14       37.46     82.77 o 
  -7  -5   6      735.28      844.17     97.20 o 
  -6  -5   6       10.56       46.47     64.71 o 
  -5  -5   6     2069.57     2161.41     92.04 o 
  -4  -5   6      172.22      172.50     57.40 o 
  -3  -5   6     5476.35     5834.09     78.27 o 
  -2  -5   6      360.16      302.90     31.00 o 
  -1  -5   6     4231.22     4240.57     81.37 o 
   0  -5   6     6354.95     5543.68     82.11 o 
   1  -5   6     1348.80     1197.46     56.00 o 
   2  -5   6     7285.06     6911.23     71.56 o 
   3  -5   6      207.75      180.85     71.09 o 
   4  -5   6     7961.71     8921.70    161.48 o 
   5  -5   6       28.95       12.07     73.06 o 
  -8  -4   6      206.77      192.32    109.58 o 
  -7  -4   6      461.54      532.70    105.37 o 
  -6  -4   6      571.90      600.22     89.48 o 
  -4  -4   6     1643.49     1612.51     64.60 o 
  -3  -4   6     1238.14     1283.25     57.69 o 
  -2  -4   6     6188.43     5816.52     64.51 o 
  -1  -4   6     2445.39     1834.50     59.56 o 
   0  -4   6     6151.89     5815.29     83.91 o 
   1  -4   6     2594.85     2300.56     67.18 o 
   2  -4   6     2022.73     1756.30     97.90 o 
   3  -4   6      425.12      402.10     77.07 o 
   4  -4   6       63.88       40.63     54.43 o 
   5  -4   6      148.73      101.63     56.70 o 
   6  -4   6      157.93      127.50     95.15 o 
  -8  -3   6      145.99      132.99     94.48 o 
  -7  -3   6        8.77      -17.30     77.74 o 
  -6  -3   6      867.15      757.73     86.52 o 
  -5  -3   6      310.13      296.38     61.33 o 
  -4  -3   6     1551.23     1687.74     73.62 o 
  -3  -3   6      945.98      984.96     44.23 o 
  -2  -3   6     5424.37     5405.46     62.78 o 
  -1  -3   6     1678.47     1579.15     53.02 o 
   0  -3   6      979.53      968.94     56.78 o 
   1  -3   6     9083.23     9086.54    103.63 o 
   2  -3   6     1855.76     1635.75     49.39 o 
   3  -3   6     5998.96     5877.11    453.65 o 
   5  -3   6     3605.22     3704.56    104.59 o 
   6  -3   6      168.18      185.50     68.68 o 
  -8  -2   6      604.22      658.13    113.42 o 
  -7  -2   6       78.98      113.96     78.73 o 
  -6  -2   6      939.43      856.12     88.01 o 
  -4  -2   6      582.76      621.66     47.82 o 
  -3  -2   6     6528.35     6675.94    136.85 o 
  -2  -2   6     1793.74     1723.73     55.29 o 
  -1  -2   6     7118.67     6909.36    322.41 o 
   0  -2   6     2925.01     3207.61     66.45 o 
   1  -2   6    12305.66    12381.64    469.62 o 
   2  -2   6      510.60      489.15     45.92 o 
   3  -2   6     1300.93     1228.92     47.98 o 
   4  -2   6       47.30       79.75     55.28 o 
   5  -2   6       24.09       34.60     55.81 o 
   6  -2   6       38.87       65.06     77.19 o 
  -8  -1   6       82.36      135.37     83.05 o 
  -7  -1   6      178.85      210.61     74.67 o 
  -6  -1   6      754.55      741.34     96.90 o 
  -5  -1   6     1144.99     1185.03    135.77 o 
  -4  -1   6     1774.25     1833.64    181.84 o 
  -3  -1   6     4694.10     4851.34    131.02 o 
  -2  -1   6     2044.62     1991.67     80.61 o 
  -1  -1   6     4855.49     5327.16    236.74 o 
   0  -1   6     3094.61     2896.64    202.99 o 
   1  -1   6     7525.17     6965.61    287.47 o 
   2  -1   6    10611.48    10835.49    429.73 o 
   3  -1   6     2850.96     2935.46     89.14 o 
   4  -1   6     4900.46     4972.79    261.96 o 
   5  -1   6     1024.73      922.76     74.79 o 
   6  -1   6     1097.77     1201.83    104.76 o 
  -8   0   6       22.14       13.21     93.17 o 
  -7   0   6      508.93      516.23     98.46 o 
  -6   0   6      406.85      309.65     74.88 o 
  -5   0   6      808.35      775.77     57.86 o 
  -4   0   6     3621.42     3923.60     53.20 o 
  -3   0   6      349.95      347.16     27.08 o 
  -2   0   6    12712.50    12897.19    467.34 o 
  -1   0   6      650.88      739.60     39.29 o 
   0   0   6     8256.26     8897.25    327.43 o 
   1   0   6     3677.59     3636.19    200.16 o 
   2   0   6     7994.22     8261.87    236.51 o 
   3   0   6      136.03       99.45     17.83 o 
   4   0   6       13.84       21.85     34.81 o 
   5   0   6       53.24       49.30     57.19 o 
   6   0   6      192.15      237.95     83.88 o 
  -8   1   6       80.57      -76.53     99.40 o 
  -7   1   6      173.50       88.74     73.52 o 
  -6   1   6      718.07      865.10     96.16 o 
  -5   1   6     1173.35     1101.77     47.38 o 
  -4   1   6     1722.28     1810.05     72.15 o 
  -3   1   6     4854.88     4875.33     60.23 o 
  -2   1   6     2240.59     2375.24     38.82 o 
  -1   1   6     4873.09     5300.95    306.83 o 
   0   1   6     3092.34     2781.83    212.74 o 
   1   1   6     7266.09     7270.41    269.65 o 
   2   1   6    11241.51    11508.19    527.22 o 
   3   1   6     2810.77     2894.51     81.26 o 
   4   1   6     4841.96     5043.83    196.28 o 
   5   1   6     1048.52      866.91    102.69 o 
   6   1   6     1081.48     1215.41    156.95 o 
  -8   2   6      606.75      460.87    100.94 o 
  -7   2   6       65.74       28.33     75.52 o 
  -6   2   6      929.83      927.47    102.80 o 
  -5   2   6     1267.97     1381.75     49.51 o 
  -4   2   6      593.85      587.90     36.21 o 
  -3   2   6     6566.53     6751.78    105.39 o 
  -2   2   6     1699.84     1787.43     44.91 o 
  -1   2   6     6885.19     6824.91    125.35 o 
   0   2   6     3000.70     2964.29    122.59 o 
   1   2   6    12195.00    12571.39    263.01 o 
   2   2   6      409.46      403.18     35.73 o 
   3   2   6     1265.62     1348.05     42.01 o 
   4   2   6       52.06       48.49     32.47 o 
   5   2   6       27.92       64.12     46.70 o 
   6   2   6       42.98       -0.63     68.59 o 
  -8   3   6      148.30      106.18     97.83 o 
  -7   3   6       19.08       23.46     57.56 o 
  -6   3   6      887.99      791.40     84.76 o 
  -5   3   6      301.95      262.21     39.18 o 
  -4   3   6     1638.28     1683.57     94.97 o 
  -3   3   6      971.01      976.40     23.42 o 
  -2   3   6     5277.24     5286.09     46.97 o 
  -1   3   6     1582.47     1513.97     19.98 o 
   0   3   6      894.61      814.16     27.68 o 
   1   3   6     9255.27     9564.12    170.30 o 
   2   3   6     1845.88     1800.06     66.26 o 
   3   3   6     5969.22     6214.23     74.30 o 
   4   3   6      342.51      333.37     40.98 o 
   5   3   6     3636.44     3868.33     76.78 o 
   6   3   6      182.37      146.48     78.27 o 
  -8   4   6      198.77       63.41     91.77 o 
  -7   4   6      461.76      501.96    107.67 o 
  -6   4   6      582.09      524.86     60.79 o 
  -5   4   6      858.28      823.58     44.65 o 
  -4   4   6     1602.85     1706.76     36.82 o 
  -3   4   6     1343.26     1400.99     27.16 o 
  -2   4   6     6027.90     6450.87    147.91 o 
  -1   4   6     2505.22     2480.88     55.27 o 
   0   4   6     6223.74     7010.35    147.45 o 
   1   4   6     2485.78     2609.10     64.21 o 
   2   4   6     2099.72     2022.82     65.55 o 
   3   4   6      389.93      405.59     27.51 o 
   4   4   6       79.06       58.31     25.52 o 
   5   4   6      134.49      137.63     52.51 o 
   6   4   6      164.64      100.35    104.61 o 
  -8   5   6        8.44        8.34     77.86 o 
  -7   5   6      723.90      585.90     91.19 o 
  -6   5   6       17.84       31.53     62.18 o 
  -5   5   6     2134.84     2067.09     60.41 o 
  -4   5   6      177.14      150.83     24.40 o 
  -3   5   6     5549.09     6059.01     95.88 o 
  -2   5   6      357.45      345.20     19.08 o 
  -1   5   6     4259.50     4383.97    112.79 o 
   0   5   6     6029.73     6499.27    139.12 o 
   1   5   6     1405.45     1524.91     38.92 o 
   2   5   6     7050.52     7390.09     88.40 o 
   3   5   6      189.55      169.28     21.85 o 
   4   5   6     8006.85     8538.94    224.91 o 
   5   5   6       34.19       24.76     47.80 o 
   6   5   6     1821.68     1894.11    346.55 o 
  -8   6   6      322.96      176.19     96.73 o 
  -7   6   6      288.00      184.63     82.88 o 
  -6   6   6      316.85      332.52     78.50 o 
  -5   6   6      959.74      929.50     57.40 o 
  -4   6   6     2557.58     2603.52     55.63 o 
  -3   6   6      736.82      851.83     29.26 o 
  -2   6   6     4090.90     4478.05     89.52 o 
  -1   6   6     2072.00     2167.52     27.38 o 
   0   6   6     4247.36     4317.67     89.04 o 
   1   6   6     3512.95     3742.93     60.82 o 
   2   6   6     2341.70     2481.82     33.00 o 
   3   6   6      741.65      688.05     28.42 o 
   4   6   6       69.28       65.55     22.35 o 
   5   6   6      153.93      131.87     45.55 o 
  -8   7   6      195.58       53.90     82.63 o 
  -7   7   6       12.05       14.91     76.80 o 
  -6   7   6      865.63     1017.97     76.50 o 
  -5   7   6      209.22      168.99     86.05 o 
  -4   7   6     2543.41     2769.70     70.64 o 
  -3   7   6      604.09      607.51     33.33 o 
  -2   7   6     4774.85     4534.51     91.83 o 
  -1   7   6     1624.34     1580.74     29.51 o 
   0   7   6     1776.72     1751.10     52.99 o 
   1   7   6     4343.98     4319.98     99.29 o 
   2   7   6     1083.69     1094.81     28.70 o 
   3   7   6     4741.29     5115.56    194.73 o 
   4   7   6      232.29      182.00     28.56 o 
   5   7   6     2372.86     2520.76     98.58 o 
  -7   8   6      132.80        9.23     80.03 o 
  -6   8   6      506.47      416.42     62.95 o 
  -5   8   6      597.44      528.35     49.83 o 
  -4   8   6      512.08      566.60     34.14 o 
  -3   8   6     1179.95     1323.58     35.03 o 
  -2   8   6     1762.94     1832.05     33.71 o 
  -1   8   6     5269.55     5160.80    144.80 o 
   0   8   6     1882.37     1970.41     38.18 o 
   1   8   6     4294.24     4293.01    129.90 o 
   2   8   6     1027.68     1029.37     27.61 o 
   3   8   6      555.79      580.94     31.46 o 
   4   8   6       47.18       37.31     22.89 o 
   5   8   6      177.04      149.72     57.20 o 
  -7   9   6      194.92      219.93     71.03 o 
  -6   9   6      344.43      215.09     78.46 o 
  -5   9   6     1666.26     1731.88     64.54 o 
  -4   9   6      791.22      813.21     37.37 o 
  -3   9   6     5211.92     5770.96    120.56 o 
  -2   9   6      782.71      741.37     49.16 o 
  -1   9   6     1070.51     1104.62     39.69 o 
   0   9   6     2328.78     2366.26     51.13 o 
   1   9   6     2183.96     2179.13     65.41 o 
   2   9   6     4229.72     4383.55    143.47 o 
   3   9   6     1579.98     1597.09     36.93 o 
   4   9   6     3223.00     3386.50     52.36 o 
   5   9   6      466.08      466.86     62.43 o 
  -6  10   6      186.22      128.60     66.46 o 
  -5  10   6      195.27      182.71     40.04 o 
  -4  10   6     2407.28     2344.18    105.73 o 
  -3  10   6      159.52      144.95     23.25 o 
  -2  10   6     1378.06     1303.17     44.21 o 
  -1  10   6      408.54      356.80     23.52 o 
   0  10   6     3810.30     4001.66    106.13 o 
   1  10   6      672.94      652.04     30.16 o 
   2  10   6     1888.99     1880.58     39.40 o 
   3  10   6       14.51       21.95     24.06 o 
   4  10   6       20.00       23.20     25.78 o 
   5  10   6       41.25       44.36     39.14 o 
  -5  11   6      733.81      779.51     70.50 o 
  -4  11   6      852.62      716.89     41.85 o 
  -3  11   6      721.92      720.59     35.20 o 
  -2  11   6      615.54      586.64     29.02 o 
  -1  11   6      972.16      921.41     37.01 o 
   0  11   6      666.44      698.95     28.25 o 
   1  11   6     2123.63     2333.08     64.41 o 
   2  11   6     2596.45     2711.45    109.91 o 
   3  11   6     1377.30     1418.97     45.54 o 
   4  11   6      756.17      744.34     50.34 o 
   5  11   6      656.43      560.73     89.47 o 
  -5  12   6      507.45      514.86     74.78 o 
  -4  12   6      123.85      161.60     51.66 o 
  -3  12   6     1182.05     1155.37     45.50 o 
  -2  12   6      114.07       79.50     23.41 o 
  -1  12   6     2717.63     2723.69     73.66 o 
   0  12   6     1404.17     1411.19     43.68 o 
   1  12   6     3266.87     3342.65     80.50 o 
   2  12   6       45.00       48.25     24.33 o 
   3  12   6      433.38      389.66     40.55 o 
   4  12   6       68.04       57.60     39.64 o 
   5  12   6        4.11       37.18     66.00 o 
  -5  13   6       91.58       80.48     61.77 o 
  -4  13   6     1841.49     1914.39    101.85 o 
  -3  13   6      408.46      389.14     39.99 o 
  -2  13   6     1329.16     1238.70     59.49 o 
  -1  13   6      716.44      717.69     31.93 o 
   0  13   6      246.07      231.81     22.57 o 
   1  13   6     1888.79     2038.10     56.65 o 
   2  13   6     1170.55     1156.74     46.68 o 
   3  13   6     1661.49     1784.35     76.66 o 
   4  13   6      347.52      323.99     43.43 o 
   5  13   6      965.76     1209.37     97.84 o 
  -5  14   6      196.20      224.25     89.19 o 
  -4  14   6      704.23      640.34     53.14 o 
  -3  14   6      176.64      154.97     34.07 o 
  -2  14   6     1348.05     1312.47     47.62 o 
  -1  14   6      603.14      579.54     30.82 o 
   0  14   6     2610.31     2722.59     41.84 o 
   1  14   6      464.95      435.44     39.91 o 
   2  14   6      834.07      829.48     45.64 o 
   3  14   6      492.22      497.52     43.53 o 
   4  14   6       35.12       23.88     42.89 o 
   5  14   6       32.05       56.95     63.72 o 
  -6  15   6        0.74      -79.34     85.27 o 
  -5  15   6      633.64      582.22     83.54 o 
  -4  15   6      183.92      156.44     50.53 o 
  -3  15   6     1002.87      915.37     47.71 o 
  -2  15   6      147.43      160.21     37.63 o 
  -1  15   6      597.77      590.29     48.23 o 
   0  15   6      781.24      849.66     35.36 o 
   1  15   6      758.25      710.94     41.78 o 
   2  15   6     1228.99     1229.55     59.34 o 
   3  15   6       40.24       39.90     43.45 o 
   4  15   6     1312.19     1718.88    120.66 o 
   5  15   6       72.84       58.93     71.26 o 
  -6  16   6      134.08       90.16     73.04 o 
  -5  16   6      191.02      215.17     77.47 o 
  -4  16   6      112.20       57.43     48.52 o 
  -3  16   6      753.39      718.74     66.53 o 
  -2  16   6      529.51      546.58     49.82 o 
  -1  16   6      932.41      976.90     51.25 o 
   0  16   6      200.54      236.19     33.69 o 
   1  16   6      840.54      840.30     68.00 o 
   2  16   6      425.46      441.59     51.19 o 
   3  16   6      282.16      246.32     89.29 o 
   4  16   6       35.00       16.36     63.75 o 
   5  16   6       13.99       38.23     82.95 o 
  -5  17   6       47.79        5.71     87.76 o 
  -4  17   6      353.67      285.87     80.55 o 
  -3  17   6       45.76       34.75     45.57 o 
  -2  17   6      865.78      860.18     53.83 o 
  -1  17   6      345.01      318.23     51.07 o 
   0  17   6       59.75       55.70     30.26 o 
   1  17   6     1055.94     1148.14    113.06 o 
   2  17   6       17.50       57.49     40.31 o 
   3  17   6     1366.77     1482.39    103.27 o 
   4  17   6        2.42       -1.96     75.15 o 
   5  17   6      573.85      738.84    126.59 o 
  -5  18   6       84.03       32.83     86.67 o 
  -4  18   6      131.73      120.83     71.99 o 
  -3  18   6      254.87      228.94     78.02 o 
  -2  18   6      290.06      343.94     67.92 o 
  -1  18   6     1081.73     1133.59    101.98 o 
   0  18   6      602.73      606.83     42.14 o 
   1  18   6      513.16      605.07     72.39 o 
   2  18   6      273.95      233.60     51.47 o 
   3  18   6       10.03       31.14     69.03 o 
   4  18   6       10.09       12.29     76.61 o 
  -4  19   6      105.27       45.72     80.08 o 
  -3  19   6      545.10      570.76     98.63 o 
  -2  19   6       33.54       71.46     60.60 o 
  -1  19   6      207.91      168.17     64.10 o 
   0  19   6      363.89      378.84     53.24 o 
   1  19   6      176.18      169.31     67.64 o 
   2  19   6      566.83      550.53     89.78 o 
   3  19   6      123.57      192.00     81.12 o 
   4  19   6      487.18      509.27    118.53 o 
  -4  20   6      267.80      282.46     88.00 o 
  -3  20   6       74.71       43.09     89.12 o 
  -2  20   6      459.23      614.13    105.21 o 
  -1  20   6       70.50      104.59     61.87 o 
   1  20   6       85.18      129.19     73.64 o 
   2  20   6      317.54      256.82     83.74 o 
   3  20   6       25.61        0.78     60.59 o 
  -3  21   6      135.60      139.33    101.47 o 
  -2  21   6      133.79      139.91     87.33 o 
  -1  21   6      125.64      125.88     72.22 o 
   1  21   6      136.73      151.93     69.35 o 
   2  21   6      205.20      239.25     85.81 o 
   3  21   6      247.73      294.78    106.25 o 
  -2  22   6       12.02       30.67     81.64 o 
  -1  22   6      389.54      387.15    102.18 o 
   1  22   6      277.10      273.61     80.56 o 
   2  22   6       59.66       77.79     92.93 o 
  -1  23   6       90.86        5.34     65.45 o 
   1  23   6      169.73      117.87     80.14 o 
  -3 -17   7     1016.01      705.76    104.73 o 
  -2 -15   7     1607.98     1572.32    124.31 o 
  -2 -13   7     1030.96     1088.92    122.25 o 
  -1 -13   7     2440.38     2036.04    120.56 o 
   4 -13   7      530.95      401.11    118.14 o 
  -2 -12   7      262.01      247.12     89.93 o 
  -1 -12   7     1262.28      953.11     97.28 o 
   4 -12   7      193.46       60.96    118.48 o 
  -2 -11   7     3438.58     3329.38    124.24 o 
  -1 -11   7     2167.73     1765.49     91.97 o 
   4 -11   7      460.01      372.87    132.44 o 
  -1 -10   7       39.27       35.47     57.30 o 
   0 -10   7     4688.55     3893.96     84.82 o 
   4 -10   7     1896.56     1963.19    158.98 o 
  -7  -9   7      329.19      372.46     95.24 o 
  -6  -9   7      634.82      653.22     94.68 o 
  -2  -9   7     4770.44     4780.90    127.65 o 
  -1  -9   7     2095.31     1737.96     83.08 o 
   0  -9   7     6351.43     6249.28    105.87 o 
   3  -9   7      752.28      613.57    104.05 o 
   4  -9   7      252.36      354.64    119.87 o 
   5  -9   7      704.94      495.53    112.41 o 
  -7  -8   7       93.13      126.06     68.18 o 
  -6  -8   7      401.29      563.20    104.61 o 
  -5  -8   7       94.57      107.79     45.90 o 
  -4  -8   7      798.59      735.63     59.22 o 
  -2  -8   7      562.68      455.10     85.54 o 
  -1  -8   7     1210.14     1081.76     78.78 o 
   0  -8   7     1263.04     1124.84     85.21 o 
   1  -8   7     6962.46     6278.47     97.64 o 
   3  -8   7     3614.22     3946.00    140.50 o 
   4  -8   7      523.75      510.05     93.93 o 
  -7  -7   7      210.04      143.15     68.45 o 
  -5  -7   7     2077.39     2294.47    100.12 o 
  -4  -7   7      161.50      170.94     53.39 o 
  -3  -7   7     4231.84     4084.46     93.41 o 
  -2  -7   7      654.53      552.13     64.65 o 
  -1  -7   7     7555.86     7656.44    118.20 o 
   0  -7   7      405.55      399.14     54.91 o 
   1  -7   7     3712.38     3315.58     90.72 o 
   3  -7   7       33.90       49.97     59.97 o 
   4  -7   7     1300.46     1299.27    125.48 o 
   5  -7   7      403.31      335.78    129.22 o 
  -7  -6   7      107.79      147.46     75.92 o 
  -6  -6   7      429.86      519.88     97.50 o 
  -5  -6   7      787.95      725.65     69.76 o 
  -4  -6   7      712.86      710.88     68.65 o 
  -3  -6   7      452.22      471.06     53.23 o 
  -2  -6   7      695.20      595.88     34.72 o 
  -1  -6   7     1788.84     1473.74     71.21 o 
   0  -6   7     4957.35     5031.54     94.13 o 
   1  -6   7     2926.48     2769.53     83.20 o 
   3  -6   7     1495.40     1468.39    111.59 o 
   4  -6   7     3127.00     2959.71    136.80 o 
   5  -6   7     1221.16     1295.11    153.74 o 
  -8  -5   7       16.27       50.91    100.19 o 
  -7  -5   7      432.76      404.46     96.45 o 
  -6  -5   7     1007.39      890.83    223.33 o 
  -5  -5   7      366.56      348.38     58.04 o 
  -4  -5   7     6962.94     7423.75    402.53 o 
  -3  -5   7       64.29       44.69     24.30 o 
  -2  -5   7     9739.86     8755.85     68.04 o 
  -1  -5   7      437.66      368.57     66.52 o 
   1  -5   7      771.43      840.41     61.34 o 
   2  -5   7     1893.92     1786.35     57.26 o 
   3  -5   7     1095.55      964.17     89.38 o 
   4  -5   7      301.76      269.81     75.68 o 
   5  -5   7      827.11      681.74    130.76 o 
  -8  -4   7      186.42      162.78    108.34 o 
  -7  -4   7      321.22      361.45     97.06 o 
  -6  -4   7      413.35      357.09    104.48 o 
  -5  -4   7      524.17      428.23     48.31 o 
  -4  -4   7      344.02      291.18     66.12 o 
  -3  -4   7     1159.19     1088.80     62.24 o 
  -2  -4   7     1569.45     1498.03     58.10 o 
  -1  -4   7     1285.82     1208.82     74.77 o 
   0  -4   7     5090.10     5534.03     91.96 o 
   1  -4   7     4114.22     3811.15     86.31 o 
   2  -4   7     6841.39     6379.38     74.28 o 
   3  -4   7     1199.46     1262.75     94.21 o 
   4  -4   7     2368.57     2519.08    119.85 o 
   5  -4   7      723.12      610.00    130.41 o 
   6  -4   7      696.73      647.21    123.33 o 
  -8  -3   7      385.23      487.51    123.82 o 
  -7  -3   7      427.22      304.36     81.29 o 
  -6  -3   7      319.45      193.54     90.58 o 
  -5  -3   7     2539.59     2756.62    136.97 o 
  -4  -3   7      143.79      178.49     68.63 o 
  -3  -3   7     8090.47     8537.62    330.48 o 
  -2  -3   7     1025.95     1050.67     52.86 o 
  -1  -3   7    12542.96    12733.93    426.50 o 
   0  -3   7     1398.84     1430.13     77.25 o 
   1  -3   7     4724.37     4430.64    120.11 o 
   2  -3   7      587.67      567.29     31.28 o 
   3  -3   7      218.40      167.88     44.83 o 
   4  -3   7     1110.09      967.54    102.99 o 
   5  -3   7      384.17      234.07     71.69 o 
   6  -3   7      750.57      572.38    150.04 o 
  -8  -2   7      130.93      101.79    105.01 o 
  -7  -2   7      268.67      155.10     64.87 o 
  -6  -2   7      246.61      161.17     62.22 o 
  -5  -2   7      282.73      236.40     43.59 o 
  -4  -2   7     4347.37     4652.73    242.85 o 
  -3  -2   7      955.45     1043.35     48.67 o 
  -2  -2   7      933.42      939.95     29.84 o 
  -1  -2   7     4389.27     4524.95    131.87 o 
   0  -2   7      334.32      300.05     62.06 o 
   1  -2   7     6198.02     5843.21    273.24 o 
   2  -2   7     1035.45     1045.01     62.46 o 
   3  -2   7     9982.29    10752.60    168.02 o 
   5  -2   7     2104.21     2069.46     91.70 o 
   6  -2   7      123.68      141.96     65.68 o 
  -8  -1   7      234.06      117.79     82.69 o 
  -7  -1   7      431.71      424.14     79.64 o 
  -6  -1   7      902.53      906.61     94.54 o 
  -5  -1   7     1164.63     1321.18     81.33 o 
  -4  -1   7     4249.93     4453.89    284.69 o 
  -3  -1   7     3846.37     4015.08     42.99 o 
  -2  -1   7     7157.07     7855.02    213.63 o 
  -1  -1   7     3413.98     3605.13    173.78 o 
   0  -1   7     6613.94     6630.71    235.70 o 
   1  -1   7     1270.48     1142.59     45.35 o 
   2  -1   7      468.62      388.13     39.05 o 
   3  -1   7      586.86      530.25     38.08 o 
   4  -1   7      730.95      670.13    110.85 o 
   5  -1   7      831.94      790.26     75.63 o 
   6  -1   7      182.06      166.63     98.06 o 
  -8   0   7      242.34       90.62     99.31 o 
  -7   0   7      218.56       85.36     62.59 o 
  -6   0   7      235.79      206.19     75.78 o 
  -5   0   7      956.95      785.81     60.36 o 
  -4   0   7       13.86        2.44     26.35 o 
  -3   0   7      909.57      850.35     36.98 o 
  -2   0   7     1223.89     1120.64     23.75 o 
  -1   0   7      611.31      759.16     33.16 o 
   0   0   7    11540.96    12454.02    363.47 o 
   1   0   7      250.05      240.69     30.20 o 
   2   0   7    16802.60    18715.05    497.45 o 
   3   0   7      412.46      387.38     29.22 o 
   4   0   7     4454.23     4350.33    137.14 o 
   5   0   7       41.36       33.92     66.70 o 
   6   0   7     1398.73     1526.06    142.09 o 
  -8   1   7      239.81      161.32     80.61 o 
  -7   1   7      420.64      260.05     85.29 o 
  -6   1   7      978.29     1018.25     97.99 o 
  -5   1   7     1171.66     1273.23     69.47 o 
  -4   1   7     4032.04     4400.47    113.74 o 
  -3   1   7     3902.39     4209.40     78.49 o 
  -2   1   7     7280.38     7709.78    208.09 o 
  -1   1   7     3289.87     3417.81     65.28 o 
   0   1   7     6673.33     6297.37    363.15 o 
   1   1   7     1350.13     1234.36     24.71 o 
   2   1   7      431.56      358.48     32.52 o 
   3   1   7      580.07      502.11     27.50 o 
   4   1   7      723.23      697.23    102.38 o 
   5   1   7      854.80      867.72    198.81 o 
   6   1   7      182.61      153.82     72.11 o 
  -8   2   7      128.63       75.09     81.84 o 
  -7   2   7      280.45      208.24    104.30 o 
  -6   2   7      256.05      165.78     61.52 o 
  -5   2   7      266.86      237.09     56.24 o 
  -4   2   7     4333.77     4387.03     99.90 o 
  -3   2   7      920.70     1001.53     45.22 o 
  -2   2   7      937.85      966.94     29.94 o 
  -1   2   7     4274.42     4379.18     82.28 o 
   0   2   7      350.41      286.54     24.49 o 
   1   2   7     6386.24     6342.65     81.95 o 
   2   2   7      878.33      779.74     52.24 o 
   3   2   7     9892.72    10624.42    343.28 o 
   4   2   7      475.09      420.34     58.74 o 
   5   2   7     2118.28     2129.09    115.26 o 
   6   2   7      125.90      158.41     83.63 o 
  -8   3   7      417.20      253.23     90.11 o 
  -7   3   7      407.73      316.34     86.40 o 
  -6   3   7      316.57      230.16     79.05 o 
  -5   3   7     2503.13     2698.37     62.42 o 
  -4   3   7      126.22      122.59     32.21 o 
  -3   3   7     8001.54     8498.46    188.02 o 
  -2   3   7      995.57      970.29     35.14 o 
  -1   3   7    12949.25    13591.82    274.04 o 
   0   3   7     1442.56     1534.79     34.04 o 
   1   3   7     4477.27     4314.69     80.49 o 
   2   3   7      573.56      553.37     27.19 o 
   3   3   7      286.53      300.84     26.19 o 
   4   3   7     1024.74      915.69     40.62 o 
   5   3   7      370.11      357.17     56.49 o 
  -8   4   7      164.64      137.24     89.34 o 
  -7   4   7      299.41      142.32     71.91 o 
  -6   4   7      426.19      390.52     56.68 o 
  -5   4   7      452.96      347.38     40.24 o 
  -4   4   7      286.44      276.88     27.84 o 
  -3   4   7     1230.28     1258.88     29.27 o 
  -2   4   7     1448.58     1483.04     57.91 o 
  -1   4   7     1167.53     1168.29     59.54 o 
   0   4   7     5087.94     5361.46    149.29 o 
   1   4   7     4066.39     4106.35     88.05 o 
   2   4   7     6877.60     7392.57     85.89 o 
   3   4   7     1261.86     1289.57     39.13 o 
   4   4   7     2344.00     2354.93     39.52 o 
   5   4   7      719.98      612.92     62.70 o 
  -8   5   7       29.77      -32.53     77.24 o 
  -7   5   7      445.23      454.38    103.53 o 
  -6   5   7     1014.71     1050.84     80.50 o 
  -5   5   7      358.07      359.50     65.27 o 
  -4   5   7     7040.73     7370.14    155.10 o 
  -3   5   7       58.02       62.08     18.51 o 
  -2   5   7     9846.94    10478.53    151.62 o 
  -1   5   7      453.39      455.95     20.80 o 
   0   5   7    11175.11    11925.22    180.11 o 
   1   5   7      787.70      861.21     25.40 o 
   2   5   7     1899.37     1898.60     31.47 o 
   3   5   7     1136.59     1073.66     39.18 o 
   4   5   7      287.73      253.32     29.63 o 
   5   5   7      867.89      867.90     78.41 o 
   6   5   7      346.72      192.95    118.61 o 
  -8   6   7       60.32      -92.77     92.77 o 
  -7   6   7      104.84       30.53     79.68 o 
  -6   6   7      433.67      486.19    112.06 o 
  -5   6   7      758.63      708.37     65.81 o 
  -4   6   7      667.99      658.24     40.99 o 
  -3   6   7      452.15      462.70     25.73 o 
  -2   6   7      663.91      669.91     26.61 o 
  -1   6   7     1844.43     1954.59     44.30 o 
   0   6   7     4991.57     5392.18     95.14 o 
   1   6   7     2988.66     3227.30     60.05 o 
   2   6   7     3671.56     3686.85     86.81 o 
   3   6   7     1526.82     1549.42     44.50 o 
   4   6   7     3189.73     3526.99     79.12 o 
   5   6   7     1211.84     1102.18     64.22 o 
  -7   7   7      194.31       66.12     74.59 o 
  -6   7   7       85.03        6.86     54.01 o 
  -5   7   7     2152.15     1982.40     81.20 o 
  -4   7   7      127.54      141.36     27.03 o 
  -3   7   7     4240.11     4639.68     95.52 o 
  -2   7   7      645.28      614.58     20.47 o 
  -1   7   7     7620.04     8000.17    192.34 o 
   0   7   7      380.35      406.22     15.67 o 
   1   7   7     3778.56     3891.04     76.50 o 
   2   7   7       63.18       65.78     15.59 o 
   3   7   7       56.51       37.31     25.15 o 
   4   7   7     1336.82     1269.45     67.00 o 
   5   7   7      388.92      276.35     52.40 o 
  -7   8   7      101.74       44.55     67.35 o 
  -6   8   7      398.48      189.32     70.69 o 
  -5   8   7       93.74       98.80     29.93 o 
  -4   8   7      756.55      794.02     40.28 o 
  -3   8   7      135.90      191.51     26.25 o 
  -2   8   7      555.82      560.17     30.76 o 
  -1   8   7     1195.08     1144.52     38.47 o 
   0   8   7     1310.79     1386.06     44.06 o 
   1   8   7     6808.70     7481.53    158.29 o 
   2   8   7     1043.88     1068.15     29.96 o 
   3   8   7     3667.64     3987.94     51.77 o 
   4   8   7      530.50      544.54     44.45 o 
   5   8   7     1251.69     1257.50     72.85 o 
  -7   9   7      323.59      195.94     67.37 o 
  -6   9   7      620.71      540.78     73.90 o 
  -5   9   7      427.60      371.12     41.34 o 
  -4   9   7     2146.38     2339.58     64.12 o 
  -3   9   7     2232.43     2395.85    113.76 o 
  -2   9   7     4817.96     5213.13     89.77 o 
  -1   9   7     1953.28     2019.69     72.29 o 
   0   9   7     6209.80     6668.43    108.94 o 
   1   9   7      482.28      458.08     21.33 o 
   2   9   7     1736.76     1730.04     54.60 o 
   3   9   7      718.53      645.80     32.05 o 
   4   9   7      253.93      265.26     34.38 o 
   5   9   7      686.63      724.29     82.30 o 
  -6  10   7      206.56      111.97     73.10 o 
  -5  10   7      755.54      838.71     68.11 o 
  -4  10   7       47.42       22.89     37.42 o 
  -3  10   7      616.22      574.95     35.72 o 
  -2  10   7      123.90      168.40     27.10 o 
  -1  10   7       45.46       29.81     15.21 o 
   0  10   7     4708.42     4813.17    157.88 o 
   1  10   7      188.36      182.33     18.86 o 
   2  10   7     3788.80     3783.74    164.90 o 
   3  10   7        3.66        6.32     23.20 o 
   4  10   7     1915.19     2178.55     74.99 o 
   5  10   7       14.91        5.01     43.50 o 
  -5  11   7      716.47      712.23     52.29 o 
  -4  11   7      267.86      249.38     41.06 o 
  -3  11   7     1683.54     1807.97     98.57 o 
  -2  11   7     3355.63     3838.75     75.55 o 
  -1  11   7     2083.03     2206.33     50.81 o 
   0  11   7     2348.74     2319.19     54.78 o 
   1  11   7      770.98      798.51     25.48 o 
   2  11   7      288.17      244.93     25.16 o 
   3  11   7      225.94      201.98     32.07 o 
   4  11   7      474.08      435.95     40.89 o 
   5  11   7      387.93      421.56     65.76 o 
  -5  12   7      150.97      120.35     57.74 o 
  -4  12   7      988.79      857.34     88.87 o 
  -3  12   7       70.27       85.42     28.23 o 
  -2  12   7      227.76      196.70     26.05 o 
  -1  12   7     1229.25     1216.64     46.26 o 
   0  12   7       70.31       58.90     17.53 o 
   1  12   7     3553.76     3857.68     80.76 o 
   2  12   7      313.55      276.74     30.03 o 
   3  12   7     1756.54     1774.04     47.23 o 
   4  12   7      184.32      159.85     35.34 o 
   5  12   7     1063.08     1146.33    112.99 o 
  -5  13   7      898.23      900.07     96.93 o 
  -4  13   7      241.35      252.65     49.99 o 
  -3  13   7     2073.35     2173.97     84.36 o 
  -2  13   7     1019.72     1059.37     54.71 o 
  -1  13   7     2421.80     2543.62     84.23 o 
   0  13   7      939.68      895.13     34.85 o 
   1  13   7     1612.60     1617.64     39.80 o 
   2  13   7      294.19      289.67     35.57 o 
   3  13   7      269.44      284.51     43.09 o 
   4  13   7      535.45      527.43     39.83 o 
   5  13   7      187.37      173.86     61.30 o 
  -5  14   7      219.12      216.81     91.20 o 
  -4  14   7       68.46       84.73     41.93 o 
  -3  14   7      238.10      238.85     41.77 o 
  -2  14   7      155.88      114.75     32.20 o 
  -1  14   7      135.02      112.11     25.28 o 
   0  14   7     1870.93     1901.17     75.65 o 
   1  14   7      663.73      669.93     35.59 o 
   2  14   7     2193.92     2126.01     62.25 o 
   3  14   7      821.47      839.99     48.26 o 
   4  14   7      995.81     1037.09     85.27 o 
   5  14   7      272.08      264.70     72.40 o 
  -6  15   7      208.78      199.88     77.09 o 
  -5  15   7       88.69      109.38     88.20 o 
  -4  15   7      736.26      930.23     82.34 o 
  -3  15   7      101.96       94.07     36.30 o 
  -2  15   7     1595.40     1793.85     55.78 o 
  -1  15   7      100.25       68.53     39.52 o 
   0  15   7     1635.50     1715.09     47.11 o 
   1  15   7       39.76       61.12     38.93 o 
   2  15   7      183.62      164.83     41.84 o 
   3  15   7      105.90       63.47     35.49 o 
   4  15   7       49.11       63.14     58.96 o 
   5  15   7      243.21      214.98     88.41 o 
  -6  16   7      118.52       79.93     78.80 o 
  -5  16   7      388.73      339.11     96.11 o 
  -4  16   7      148.96      102.50     84.87 o 
  -3  16   7      136.45      139.78     43.96 o 
  -2  16   7      226.76      186.71     42.53 o 
  -1  16   7      433.45      402.34     47.18 o 
   0  16   7      774.91      826.39     57.14 o 
   1  16   7      683.15      700.52     68.99 o 
   2  16   7      576.87      590.75     55.72 o 
   3  16   7      673.92      667.56     72.46 o 
   4  16   7      322.71      400.09     91.65 o 
   5  16   7      331.69      368.47    107.47 o 
  -5  17   7      587.02      698.02    111.16 o 
  -4  17   7       15.88       56.73     66.53 o 
  -3  17   7      969.33     1229.27    125.20 o 
  -2  17   7      125.20      136.92     43.49 o 
  -1  17   7     1225.52     1351.90    112.83 o 
   0  17   7       81.72       72.92     30.71 o 
   1  17   7      537.46      551.08     63.91 o 
   2  17   7       85.11       24.60     43.36 o 
   3  17   7       30.80       52.21     55.27 o 
   4  17   7      277.16      330.54     90.57 o 
   5  17   7       23.31       39.73     69.27 o 
  -5  18   7       13.36       43.87     94.59 o 
  -4  18   7      209.02      277.13     93.88 o 
  -3  18   7       28.04       24.73     65.61 o 
  -2  18   7       30.85       11.71     51.39 o 
  -1  18   7      177.02      162.90     54.72 o 
   0  18   7      364.69      419.57     49.94 o 
   1  18   7      923.69      957.87     85.79 o 
   2  18   7      125.53      186.63     57.56 o 
   3  18   7      675.74      644.44     88.09 o 
   4  18   7      146.39      105.02     96.47 o 
  -4  19   7      517.18      517.67    113.83 o 
  -3  19   7      224.62      321.06     97.49 o 
  -2  19   7      822.98      768.38    100.58 o 
  -1  19   7       42.51       48.11     59.21 o 
   0  19   7      714.68      840.50    100.06 o 
   1  19   7       72.96      122.69     55.08 o 
   2  19   7       62.83       39.56     75.80 o 
   3  19   7       70.78       86.30     73.36 o 
   4  19   7       14.61       34.58     81.49 o 
  -3  20   7      129.30      120.63     85.07 o 
  -2  20   7      269.62      182.30     76.10 o 
  -1  20   7       10.54      -28.26     77.79 o 
   1  20   7       43.59       83.37     72.33 o 
   2  20   7      664.49      958.31    127.14 o 
   3  20   7       86.62       89.93     78.08 o 
  -3  21   7      343.67      361.71    105.60 o 
  -2  21   7      192.60      228.18     84.89 o 
  -1  21   7      239.15      257.20     73.92 o 
   1  21   7      198.76      294.10     84.83 o 
   2  21   7       46.19       58.71     74.57 o 
  -2  22   7        0.96       22.31     75.66 o 
  -1  22   7      191.19      251.14     75.73 o 
   1  22   7      521.49      687.47    110.96 o 
  -3 -16   8      652.93      523.82    130.33 o 
  -3 -15   8      181.50      118.04     78.43 o 
  -2 -15   8      366.31      246.01    101.33 o 
  -3 -14   8      359.05      180.88     95.47 o 
  -2 -14   8     1264.27     1098.71    124.33 o 
  -4 -13   8       67.43       74.55    105.48 o 
  -3 -13   8      138.16       92.44     89.22 o 
  -2 -13   8       63.76       69.18     78.44 o 
  -4 -12   8      148.04      181.27     99.81 o 
  -3 -12   8     2696.23     2341.90    146.29 o 
  -2 -12   8       89.30       93.48     87.88 o 
  -1 -12   8     2572.91     2065.44    100.01 o 
   4 -12   8     1329.02     1101.82    164.18 o 
  -4 -11   8       37.79       35.84     88.36 o 
  -3 -11   8        1.18       -6.18     62.19 o 
  -2 -11   8     1314.04     1090.25    119.00 o 
  -1 -11   8     1962.68     1823.50    108.68 o 
   3 -11   8      917.90      740.22    107.95 o 
   4 -11   8      581.15      669.46    149.11 o 
  -5 -10   8        7.84        7.49     86.91 o 
  -4 -10   8     2630.63     2627.88    134.24 o 
  -2 -10   8     4974.93     4382.08    131.14 o 
  -1 -10   8      782.46      651.72     84.84 o 
   0 -10   8     1544.25     1430.79    104.47 o 
   3 -10   8     2462.70     2827.11    157.79 o 
   4 -10   8      104.38      198.08    110.85 o 
  -5  -9   8        5.02      -18.22     94.62 o 
  -4  -9   8        5.93       38.06     79.36 o 
  -3  -9   8      386.75      247.83     83.05 o 
  -2  -9   8      773.27      669.25     96.63 o 
  -1  -9   8     2722.24     2680.67    108.90 o 
   0  -9   8     1945.37     1604.91     82.75 o 
   3  -9   8      419.83      390.15    101.63 o 
   4  -9   8      694.58      538.13     96.39 o 
  -7  -8   8      752.92      873.73    135.51 o 
  -6  -8   8      243.65      225.55     76.56 o 
  -5  -8   8     1393.07     1383.40    142.17 o 
  -4  -8   8      701.54      609.40    100.98 o 
  -3  -8   8     3350.87     3118.27    121.61 o 
  -2  -8   8      799.04      569.56     78.49 o 
  -1  -8   8     5999.38     6162.54    135.15 o 
   0  -8   8     1152.82     1074.33     80.87 o 
   1  -8   8      801.58      669.53     67.53 o 
   3  -8   8      728.97      546.10     78.81 o 
   4  -8   8     1399.07     1434.50    146.59 o 
   5  -8   8      270.07      211.24     90.88 o 
  -7  -7   8      346.14      334.65     94.70 o 
  -6  -7   8       33.47       61.34     51.65 o 
  -5  -7   8       75.16       85.44     47.10 o 
  -4  -7   8       26.77       65.02     35.93 o 
  -3  -7   8      288.92      235.04     79.53 o 
  -2  -7   8      588.74      440.97     77.03 o 
  -1  -7   8     3447.78     3483.44    120.35 o 
   0  -7   8     1009.36      930.64     84.54 o 
   1  -7   8     5876.50     5670.26     99.60 o 
   3  -7   8     2857.37     2855.70    125.04 o 
   4  -7   8      127.36      120.31    100.06 o 
   5  -7   8      443.70      385.42    118.23 o 
  -7  -6   8      242.53      320.07     88.78 o 
  -6  -6   8     1006.93     1128.07    131.10 o 
  -5  -6   8     1310.01     1493.24     80.57 o 
  -4  -6   8     2888.43     3188.48    223.72 o 
  -3  -6   8     3172.78     2895.18    225.12 o 
  -2  -6   8     2719.19     2712.75    107.16 o 
  -1  -6   8     3131.35     2963.22     99.99 o 
   0  -6   8     1767.61     1206.12     77.07 o 
   1  -6   8     3002.10     2753.62     86.73 o 
   2  -6   8     1264.57     1158.22     87.65 o 
   3  -6   8     2328.69     2413.57    131.95 o 
   4  -6   8     1249.24     1150.79    130.79 o 
   5  -6   8      653.18      469.50    103.55 o 
  -7  -5   8        7.15       89.20     72.49 o 
  -6  -5   8      353.10      248.17     93.91 o 
  -5  -5   8       41.14       60.61     36.83 o 
  -4  -5   8      147.59      144.00     41.29 o 
  -3  -5   8      280.61      216.34     31.07 o 
  -2  -5   8     2040.54     1723.71     47.46 o 
  -1  -5   8      730.33      678.29     88.25 o 
   0  -5   8     4722.02     4751.53    105.68 o 
   1  -5   8      847.39      700.00     82.89 o 
   2  -5   8     3785.16     3786.98    187.00 o 
   3  -5   8       30.69       65.59     55.52 o 
   4  -5   8      971.20      909.86    102.98 o 
   5  -5   8      149.20      182.02     99.67 o 
  -7  -4   8      170.72      124.36     68.88 o 
  -6  -4   8     1440.58     1402.21     85.10 o 
  -5  -4   8     1199.14     1196.86     85.85 o 
  -4  -4   8     3534.19     3518.80    103.93 o 
  -3  -4   8     1449.73     1460.91     99.13 o 
  -2  -4   8     4508.18     4624.13    283.76 o 
  -1  -4   8     2125.17     1872.76     88.60 o 
   0  -4   8     6121.83     6565.59    113.76 o 
   1  -4   8     2283.10     2001.47     47.40 o 
   2  -4   8     1606.28     1666.45     67.13 o 
   3  -4   8     3423.01     3219.02    120.66 o 
   4  -4   8      817.23      694.10    100.66 o 
   5  -4   8     1313.99     1261.91    151.59 o 
  -8  -3   8       30.70       45.34     86.21 o 
  -7  -3   8      208.24       55.81     69.03 o 
  -6  -3   8       52.05       75.45     52.97 o 
  -5  -3   8        8.30       20.08     36.48 o 
  -4  -3   8        9.35       32.14     29.73 o 
  -3  -3   8     1030.36      881.32    111.89 o 
  -2  -3   8      592.06      537.03     41.56 o 
  -1  -3   8     6004.41     6225.32    159.88 o 
   0  -3   8     2546.24     2763.14     88.89 o 
   1  -3   8     5336.11     4868.97     59.88 o 
   2  -3   8      620.95      683.11     39.12 o 
   3  -3   8     4114.37     4433.89    101.81 o 
   4  -3   8      401.87      372.89    103.51 o 
   5  -3   8      948.77      951.33    141.16 o 
  -8  -2   8      221.40       74.25     78.12 o 
  -7  -2   8      884.83      922.59    116.30 o 
  -6  -2   8      221.61      176.90     61.37 o 
  -5  -2   8     4107.53     4291.73     93.59 o 
  -4  -2   8      622.65      564.25     49.57 o 
  -3  -2   8     7405.71     7613.99    301.58 o 
  -2  -2   8     1089.30     1174.51     65.83 o 
  -1  -2   8     7195.75     7711.02     64.40 o 
   0  -2   8     2342.12     1962.95     33.06 o 
   1  -2   8     1351.50     1263.19    125.82 o 
   2  -2   8     3434.29     3571.69    111.30 o 
   3  -2   8      830.02      814.69     40.44 o 
   4  -2   8     2565.70     2524.79    129.30 o 
   5  -2   8      322.53      266.44     79.53 o 
  -8  -1   8       84.09      -16.49     97.49 o 
  -7  -1   8      104.38       93.47     79.53 o 
  -6  -1   8       76.12      147.84     73.33 o 
  -5  -1   8       63.90       37.71     38.01 o 
  -4  -1   8       97.47       68.79     29.56 o 
  -3  -1   8       68.99       25.00     23.54 o 
  -2  -1   8      828.57      849.24     37.43 o 
  -1  -1   8     1118.21     1175.15     32.43 o 
   0  -1   8     6041.86     6132.99    207.83 o 
   1  -1   8     3502.95     3359.61    153.41 o 
   2  -1   8     2376.14     2248.48     57.65 o 
   3  -1   8       94.27       78.48     28.62 o 
   4  -1   8      927.05      788.29     93.72 o 
   5  -1   8      674.65      714.21    130.10 o 
  -8   0   8      293.82      187.02     84.78 o 
  -7   0   8      184.24      141.64     66.74 o 
  -6   0   8     2341.90     2521.17    100.69 o 
  -5   0   8       46.58       29.00     41.04 o 
  -4   0   8     4867.63     4936.48    110.60 o 
  -3   0   8        0.26       -1.58     19.00 o 
  -2   0   8     7284.26     7735.69     59.39 o 
  -1   0   8       30.81       15.88     19.45 o 
   0   0   8     7620.80     7572.77    317.79 o 
   1   0   8     5634.82     5677.48    199.56 o 
   2   0   8       28.73       10.46     25.65 o 
   3   0   8     5934.20     6733.50    112.99 o 
   4   0   8       59.49       26.43     47.32 o 
   5   0   8     1838.79     1849.91     98.04 o 
  -8   1   8       84.13       -0.53    310.64 o 
  -7   1   8       93.41       87.78     64.65 o 
  -6   1   8       72.38       -1.02     88.98 o 
  -5   1   8       60.44       32.78     60.39 o 
  -4   1   8       94.29       78.06     29.10 o 
  -3   1   8       77.86       59.23     19.66 o 
  -2   1   8      815.19      851.76     25.57 o 
  -1   1   8     1053.73     1083.38     57.23 o 
   0   1   8     5934.78     5594.28    404.26 o 
   1   1   8     3621.45     3416.57     99.10 o 
   2   1   8     2575.22     2563.29     98.45 o 
   3   1   8      184.45      205.11     26.84 o 
   4   1   8      923.75      833.61     74.90 o 
   5   1   8      682.59      701.00     79.86 o 
  -8   2   8      222.62      145.15     81.33 o 
  -7   2   8      893.57      888.88    118.15 o 
  -6   2   8      222.11      134.63     74.14 o 
  -5   2   8     4190.55     4617.71     81.36 o 
  -4   2   8      600.85      556.22     36.94 o 
  -3   2   8     7530.78     8094.74    229.34 o 
  -2   2   8     1206.76     1222.27     60.15 o 
  -1   2   8     6956.54     7390.54     74.46 o 
   0   2   8     2396.73     2559.95     92.65 o 
   1   2   8     1322.92     1245.62     29.49 o 
   2   2   8     3265.64     3417.66     75.56 o 
   3   2   8      887.53      923.38     70.90 o 
   4   2   8     2560.37     2679.66     67.52 o 
   5   2   8      306.45      229.37     59.90 o 
  -8   3   8       31.19      -12.37     74.72 o 
  -7   3   8      210.72      153.40     79.24 o 
  -6   3   8       50.64       21.64     63.75 o 
  -5   3   8        6.78       24.33     32.55 o 
  -4   3   8        9.98       -9.99     21.50 o 
  -3   3   8     1010.09     1070.23     33.96 o 
  -2   3   8      645.88      631.02     30.05 o 
  -1   3   8     6230.86     6686.22    130.64 o 
   0   3   8     2394.68     2467.07     65.32 o 
   1   3   8     5347.35     5173.49     67.72 o 
   2   3   8      697.40      703.90     45.68 o 
   3   3   8     4109.58     4696.25    108.17 o 
   4   3   8      396.95      366.96     39.68 o 
   5   3   8      947.41      714.62     67.65 o 
  -8   4   8      176.97       95.83    106.77 o 
  -7   4   8      174.80      139.41     73.45 o 
  -6   4   8     1438.49     1443.17    110.10 o 
  -5   4   8     1096.40     1185.55     64.92 o 
  -4   4   8     3633.60     3865.13     50.72 o 
  -3   4   8     1307.55     1389.63     57.00 o 
  -2   4   8     4618.38     4935.69     87.78 o 
  -1   4   8     2243.71     2347.08     50.77 o 
   0   4   8     6079.18     6638.96    134.25 o 
   1   4   8     2225.05     2132.61     83.64 o 
   2   4   8     1628.83     1720.99     37.79 o 
   3   4   8     3439.72     3670.98    128.42 o 
   4   4   8      752.72      712.08     35.80 o 
   5   4   8     1269.38     1321.98     79.84 o 
  -7   5   8       12.11      -33.07     81.08 o 
  -6   5   8      340.09      297.51     63.28 o 
  -5   5   8       43.63        3.33     36.57 o 
  -4   5   8      142.55      131.96     26.07 o 
  -3   5   8      258.52      233.58     26.29 o 
  -2   5   8     2104.66     2178.88     53.43 o 
  -1   5   8      717.27      694.05     29.09 o 
   0   5   8     4670.45     4935.93    119.95 o 
   1   5   8      836.71      834.15     22.61 o 
   2   5   8     3976.96     4312.22     46.11 o 
   3   5   8       37.02       39.54     21.53 o 
   4   5   8     1030.93     1044.59     37.84 o 
   5   5   8      175.74      143.79     46.57 o 
  -7   6   8      232.23      149.81     86.47 o 
  -6   6   8     1039.28     1105.54    125.92 o 
  -5   6   8     1303.61     1376.24     70.14 o 
  -4   6   8     3012.88     3335.63     63.13 o 
  -3   6   8     3118.51     3298.60    122.13 o 
  -2   6   8     2711.92     2945.90     91.78 o 
  -1   6   8     2976.31     3084.23     76.80 o 
   0   6   8     1796.19     1759.96     49.72 o 
   1   6   8     3020.17     3206.87     48.70 o 
   2   6   8     1251.76     1226.02     34.66 o 
   3   6   8     2222.00     2196.19     75.32 o 
   4   6   8     1223.85     1246.57     44.45 o 
   5   6   8      675.83      637.54     69.38 o 
  -7   7   8      345.48      308.71    106.28 o 
  -6   7   8       27.65      -29.86     60.30 o 
  -5   7   8       59.20       83.95     37.92 o 
  -4   7   8       30.75       30.78     24.10 o 
  -3   7   8      255.90      254.45     29.76 o 
  -2   7   8      568.87      513.81     29.83 o 
  -1   7   8     3470.17     3374.41     96.79 o 
   0   7   8      957.29      925.02     33.95 o 
   1   7   8     5943.24     6249.11    185.26 o 
   2   7   8      411.78      399.12     30.19 o 
   3   7   8     2948.55     3125.03     84.05 o 
   4   7   8      138.94      120.82     27.81 o 
   5   7   8      416.26      405.63     81.01 o 
  -7   8   8      738.70      817.58    115.03 o 
  -6   8   8      256.03      389.95    108.20 o 
  -5   8   8     1448.92     1569.73     54.26 o 
  -4   8   8      708.56      764.20     74.01 o 
  -3   8   8     3373.70     3708.70    128.53 o 
  -2   8   8      690.39      688.63     25.83 o 
  -1   8   8     6240.43     6341.07    221.52 o 
   0   8   8     1176.74     1164.35     33.41 o 
   1   8   8      781.17      774.34     23.23 o 
   2   8   8     1561.61     1663.17     55.40 o 
   3   8   8      729.18      709.65     55.44 o 
   4   8   8     1371.53     1434.43     52.85 o 
   5   8   8      296.99      267.00     60.86 o 
  -7   9   8       43.86       97.01     84.60 o 
  -6   9   8      394.21      512.18     90.34 o 
  -5   9   8        7.07       15.40     37.54 o 
  -4   9   8        7.53       50.19     32.52 o 
  -3   9   8      356.32      266.34     31.40 o 
  -2   9   8      830.83      871.95     45.37 o 
  -1   9   8     2820.88     2850.86     90.50 o 
   0   9   8     1933.23     1846.42     74.96 o 
   1   9   8     1380.42     1447.80     35.11 o 
   2   9   8      921.47      914.05     34.48 o 
   3   9   8      428.18      475.95     33.64 o 
   4   9   8      751.56      743.08     42.12 o 
   5   9   8      181.35      161.08     68.24 o 
  -7  10   8       60.66       87.57     88.14 o 
  -6  10   8     1032.50     1021.84    103.71 o 
  -5  10   8        4.23       38.48     34.84 o 
  -4  10   8     2667.92     2844.43     64.18 o 
  -3  10   8       85.25       51.08     27.73 o 
  -2  10   8     5148.33     5615.69    173.45 o 
  -1  10   8      796.52      747.94     29.33 o 
   0  10   8     1385.69     1344.23     59.97 o 
   1  10   8      920.40      927.31     35.35 o 
   2  10   8      415.18      403.58     28.90 o 
   3  10   8     2350.20     2521.23     73.56 o 
   4  10   8      100.59       86.52     31.27 o 
   5  10   8      993.70     1048.70     90.91 o 
  -6  11   8       21.11       38.39     78.48 o 
  -5  11   8       23.88       -6.51     37.31 o 
  -4  11   8       43.80       49.59     29.56 o 
  -3  11   8        1.26       19.94     29.06 o 
  -2  11   8     1258.33     1287.84     51.70 o 
  -1  11   8     1896.89     2031.18     70.62 o 
   0  11   8     2411.28     2597.47     70.10 o 
   1  11   8     1866.05     1944.90     76.61 o 
   2  11   8     1752.11     1823.73     68.99 o 
   3  11   8      928.60      935.93     45.92 o 
   4  11   8      550.78      575.38     42.12 o 
   5  11   8      280.79      288.31     82.61 o 
  -5  12   8     1237.21     1258.11     98.32 o 
  -4  12   8      164.69      162.38     43.22 o 
  -3  12   8     2686.45     2842.82    119.46 o 
  -2  12   8       94.69       81.26     26.47 o 
  -1  12   8     2613.09     2761.51     93.99 o 
   0  12   8     1054.81     1118.85     29.66 o 
   1  12   8      645.68      659.07     31.58 o 
   2  12   8      934.93      947.09     39.67 o 
   3  12   8       62.36       48.23     34.81 o 
   4  12   8     1427.07     1431.54     76.82 o 
   5  12   8       71.04      113.04     75.91 o 
  -5  13   8       51.58       79.55     76.90 o 
  -4  13   8       60.85       50.56     47.77 o 
  -3  13   8      152.23      163.49     37.45 o 
  -2  13   8       57.37       77.59     27.06 o 
  -1  13   8     1765.12     1873.53     54.62 o 
   0  13   8      517.54      518.22     28.54 o 
   1  13   8      859.79      881.15     34.59 o 
   2  13   8      247.75      217.90     31.38 o 
   3  13   8      465.37      467.18     44.93 o 
   4  13   8      192.87      107.11     72.49 o 
   5  13   8      281.86      226.76     78.14 o 
  -5  14   8      177.49      170.64     79.96 o 
  -4  14   8      804.76      720.17     64.10 o 
  -3  14   8      356.04      336.01     47.58 o 
  -2  14   8     1318.45     1384.24     67.88 o 
  -1  14   8      458.93      490.04     37.00 o 
   0  14   8     1088.05     1172.48     36.83 o 
   1  14   8      599.06      665.83     42.12 o 
   2  14   8      321.29      326.34     41.84 o 
   3  14   8     1040.01     1030.91     52.85 o 
   4  14   8       97.05       94.07     49.02 o 
   5  14   8      635.05      684.82    102.26 o 
  -6  15   8       32.93       14.52     77.44 o 
  -5  15   8       79.40       24.96     65.55 o 
  -4  15   8        6.50       43.43     61.25 o 
  -3  15   8      184.27      152.64     38.37 o 
  -2  15   8      358.65      354.18     41.72 o 
  -1  15   8      176.95      200.46     39.78 o 
   0  15   8     1130.29     1116.73     51.81 o 
   1  15   8      231.94      209.27     61.88 o 
   2  15   8      971.01      945.51     50.20 o 
   3  15   8       11.06       34.68     35.68 o 
   4  15   8      415.87      413.22     61.64 o 
   5  15   8       52.86      -10.94     64.20 o 
  -5  16   8      715.73      781.63    108.63 o 
  -4  16   8     1025.48     1055.50    108.85 o 
  -3  16   8      664.78      695.08     86.85 o 
  -2  16   8      540.14      624.39     52.55 o 
  -1  16   8      459.15      417.82     67.42 o 
   0  16   8      560.87      625.36     36.79 o 
   1  16   8      211.45      202.12     46.72 o 
   2  16   8      474.71      439.10     58.57 o 
   3  16   8      268.95      255.91     87.78 o 
   4  16   8      239.72      235.36     87.01 o 
   5  16   8      181.00      132.80     79.32 o 
  -5  17   8       22.58        6.85     71.48 o 
  -4  17   8      120.83       78.78     87.39 o 
  -3  17   8      101.70      172.24     62.18 o 
  -2  17   8      226.63      221.55     68.34 o 
  -1  17   8      513.62      474.73     62.00 o 
   0  17   8      197.96      182.66     33.20 o 
   1  17   8      868.33      819.11     66.52 o 
   2  17   8      154.51      108.78     55.90 o 
   3  17   8      323.39      372.25     93.07 o 
   4  17   8       38.90       57.90     67.59 o 
  -4  18   8      272.34      231.77     74.31 o 
  -3  18   8      452.59      417.59     96.00 o 
  -2  18   8       61.39       61.47     56.89 o 
  -1  18   8      605.72      752.59     84.84 o 
   0  18   8      366.18      332.58     44.34 o 
   1  18   8      210.14      252.28     68.40 o 
   2  18   8      214.26      309.54     95.37 o 
   3  18   8      123.96      155.31     91.89 o 
   4  18   8      330.44      328.48     86.52 o 
  -4  19   8        3.81      -38.33     92.69 o 
  -3  19   8       39.26        1.63     86.69 o 
  -2  19   8      123.42      140.30     76.32 o 
  -1  19   8      229.85      193.19     79.23 o 
   0  19   8      214.83      112.68     57.70 o 
   1  19   8      343.65      303.59     71.33 o 
   2  19   8      340.73      344.80     81.89 o 
   3  19   8       54.48       34.64     84.30 o 
  -3  20   8       47.83       33.29     73.49 o 
  -2  20   8      698.68      855.74    120.02 o 
  -1  20   8       58.70        4.22     78.40 o 
   1  20   8      149.69      162.61     83.31 o 
   2  20   8       15.95       32.04     71.80 o 
   3  20   8      432.88      559.58    115.25 o 
  -2  21   8       43.67       43.19     71.16 o 
  -1  21   8      143.98       43.08     66.17 o 
   1  21   8      281.99      329.89     93.66 o 
   2  21   8      153.03      165.85     70.38 o 
  -1  22   8      337.24      348.06     98.38 o 
   1  22   8       15.57       47.04     86.85 o 
  -3 -15   9       57.08       37.51     97.63 o 
  -3 -14   9      362.33      211.34     97.94 o 
  -2 -14   9      260.46      193.17     88.85 o 
  -3 -13   9     1437.75     1346.54    133.61 o 
  -4 -12   9      909.10      811.41    142.92 o 
  -3 -12   9      248.88      278.96    104.13 o 
  -2 -12   9      603.30      492.46    123.85 o 
  -1 -12   9      391.97      260.42     86.44 o 
   3 -12   9      151.76      178.86    104.39 o 
  -4 -11   9      764.90      697.36    138.70 o 
  -3 -11   9     1123.04      884.60    117.05 o 
  -2 -11   9     1174.52      974.76    113.63 o 
  -1 -11   9      571.96      419.42    103.16 o 
   3 -11   9     1625.90     1529.76    153.94 o 
  -5 -10   9      145.97      149.69     84.26 o 
  -4 -10   9        5.57        0.68     66.21 o 
  -3 -10   9      752.65      452.45    111.22 o 
  -2 -10   9      690.69      589.27    100.38 o 
  -1 -10   9      976.07      774.72     91.03 o 
   0 -10   9     1539.44     1350.55    110.16 o 
   3 -10   9       10.32       33.36     74.17 o 
   4 -10   9       18.39       82.53     83.60 o 
  -5  -9   9      386.77      559.01    138.22 o 
  -4  -9   9     1933.22     1714.71    138.68 o 
  -3  -9   9      850.80      754.99     97.64 o 
  -2  -9   9     2331.62     1759.35    114.48 o 
  -1  -9   9     1357.92     1315.32    108.89 o 
   0  -9   9      709.04      532.99     73.75 o 
   3  -9   9     2813.89     3066.44    167.36 o 
   4  -9   9      625.07      679.49    128.66 o 
  -7  -8   9       64.08       11.84     68.84 o 
  -5  -8   9       78.79       78.73     94.75 o 
  -4  -8   9      323.44      199.15     85.53 o 
  -3  -8   9      391.08      305.16     85.56 o 
  -2  -8   9     1348.76      988.39     95.14 o 
  -1  -8   9     1567.47     1672.32    117.88 o 
   0  -8   9      547.01      527.79     83.94 o 
   1  -8   9     1543.63     1259.72     89.65 o 
   3  -8   9      348.57      305.30     88.00 o 
   4  -8   9      206.31      118.96     89.42 o 
  -7  -7   9      873.91      930.39    138.85 o 
  -6  -7   9      164.89      113.16     71.65 o 
  -5  -7   9     1864.39     2057.60    118.11 o 
  -4  -7   9      440.68      460.73    105.89 o 
  -3  -7   9     3753.05     3871.32    137.40 o 
  -2  -7   9      687.69      564.84     83.89 o 
  -1  -7   9     3339.53     3606.23    138.52 o 
   0  -7   9     3074.47     2984.84    132.71 o 
   1  -7   9     1221.93     1312.77    100.55 o 
   2  -7   9     4381.21     4791.34    135.72 o 
   3  -7   9      416.98      341.96     97.36 o 
   4  -7   9     3042.19     2949.46    161.76 o 
   5  -7   9       97.43       39.59     85.23 o 
  -7  -6   9      116.09       59.59     66.95 o 
  -6  -6   9       46.81       -5.50     56.39 o 
  -5  -6   9      129.26       86.25     42.26 o 
  -4  -6   9      620.41      578.92     98.41 o 
  -3  -6   9     1129.17      981.78     58.17 o 
  -2  -6   9     2258.05     2097.41    110.73 o 
  -1  -6   9     2783.42     2711.59    107.62 o 
   0  -6   9     1229.30     1096.50     90.14 o 
   1  -6   9      901.20      904.58    101.61 o 
   2  -6   9      390.27      389.37     70.27 o 
   3  -6   9      328.90      334.83     85.52 o 
   4  -6   9      304.26      269.10     98.89 o 
   5  -6   9       98.39       83.07     86.18 o 
  -7  -5   9       38.28      -84.60     84.60 o 
  -6  -5   9     1557.70     1474.56     80.96 o 
  -5  -5   9       84.10       56.14     46.86 o 
  -4  -5   9     3022.95     2959.47     93.96 o 
  -3  -5   9      348.79      312.64     43.09 o 
  -2  -5   9     3088.67     2733.43    242.12 o 
  -1  -5   9     1801.33     1753.13    105.59 o 
   0  -5   9     1000.30      938.37     90.68 o 
   1  -5   9     4720.34     4846.46    126.44 o 
   2  -5   9      244.00      178.25     46.25 o 
   3  -5   9     3996.76     4077.05    122.19 o 
   4  -5   9       97.07       44.38     66.36 o 
   5  -5   9     2116.48     2207.98    170.92 o 
  -7  -4   9       24.21      -54.97     66.56 o 
  -6  -4   9      129.26       15.05     72.27 o 
  -5  -4   9      169.48      105.67     66.14 o 
  -4  -4   9      148.81       81.02     30.86 o 
  -3  -4   9      869.95      807.84     79.15 o 
  -2  -4   9     1004.38      883.66     49.06 o 
  -1  -4   9     2881.72     3001.97    101.38 o 
   0  -4   9     1891.86     1797.98    101.76 o 
   1  -4   9     2392.55     2549.37    132.58 o 
   2  -4   9      864.16      858.50     74.67 o 
   3  -4   9      316.50      307.93     77.23 o 
   4  -4   9      518.12      337.95     84.81 o 
   5  -4   9      311.93      163.99     98.81 o 
  -7  -3   9      539.76      512.93    115.41 o 
  -6  -3   9       27.93      -17.86     55.11 o 
  -5  -3   9     2945.43     2924.16    192.65 o 
  -4  -3   9      297.15      336.90     54.47 o 
  -3  -3   9     2518.60     2594.27     57.67 o 
  -2  -3   9     2002.04     2018.25     53.51 o 
  -1  -3   9     3227.46     3219.74     44.10 o 
   0  -3   9     4665.23     5266.12    149.28 o 
   1  -3   9      760.21      825.84     35.89 o 
   2  -3   9     6165.07     6279.57    328.80 o 
   3  -3   9      397.95      320.89     53.48 o 
   4  -3   9     4016.68     4291.47    162.56 o 
   5  -3   9      212.51      194.99    102.11 o 
  -7  -2   9      287.08      270.83     95.83 o 
  -6  -2   9      264.11      131.19     53.81 o 
  -5  -2   9      159.53       86.97     59.86 o 
  -4  -2   9     1057.02     1083.28    145.73 o 
  -3  -2   9      396.07      325.51     46.17 o 
  -2  -2   9     3215.60     3465.80    123.44 o 
  -1  -2   9     2682.88     2672.03    103.60 o 
   0  -2   9     2569.37     2811.82    197.97 o 
   1  -2   9     2330.07     2257.74    168.03 o 
   2  -2   9      272.09      280.90     31.90 o 
   3  -2   9      621.07      588.37     51.61 o 
   4  -2   9      201.22      127.32     82.11 o 
   5  -2   9      162.50      111.33     84.03 o 
  -7  -1   9      257.74      177.61     84.01 o 
  -6  -1   9      998.85      961.60     69.95 o 
  -5  -1   9     1473.00     1490.49     91.20 o 
  -4  -1   9     1956.95     2039.92     86.81 o 
  -3  -1   9     3434.50     3560.91     62.90 o 
  -2  -1   9     3601.54     3563.46     65.80 o 
  -1  -1   9     3435.08     3626.11     93.67 o 
   0  -1   9     1154.56     1081.16     46.16 o 
   1  -1   9     3646.54     3453.70    159.80 o 
   2  -1   9     6291.58     6812.59    299.80 o 
   3  -1   9     3101.71     3475.29    231.45 o 
   5  -1   9     1479.69     1566.64     97.46 o 
  -7   0   9        9.15       13.07     66.88 o 
  -6   0   9        2.58        5.44     46.76 o 
  -5   0   9      133.05      126.49     39.75 o 
  -4   0   9        1.09      -15.92     35.13 o 
  -3   0   9     1156.04     1134.58     42.45 o 
  -2   0   9     1165.76     1196.56     46.63 o 
  -1   0   9     3688.15     3926.67     57.98 o 
   0   0   9     4170.00     4450.33     43.56 o 
   1   0   9     1707.30     1553.55     77.14 o 
   2   0   9     2880.78     3108.31    175.13 o 
   3   0   9       13.02       37.96     30.70 o 
   4   0   9      185.14      122.94     56.37 o 
   5   0   9      152.96       89.28     66.01 o 
  -7   1   9      247.65      198.88     74.62 o 
  -6   1   9      954.36      991.87     97.63 o 
  -5   1   9     1519.67     1452.86     99.87 o 
  -4   1   9     2091.59     2110.04     50.16 o 
  -3   1   9     3339.49     3499.01     64.88 o 
  -2   1   9     3701.22     3855.60     77.43 o 
  -1   1   9     3435.89     3430.09    116.47 o 
   0   1   9     1049.70      985.89     32.68 o 
   1   1   9     3645.72     3509.86    107.58 o 
   2   1   9     6148.91     6655.58    168.68 o 
   3   1   9     3420.93     3802.90    168.30 o 
   4   1   9     1218.76     1098.94     48.55 o 
   5   1   9     1466.65     1480.09     92.90 o 
  -7   2   9      276.32      196.92     88.30 o 
  -6   2   9      255.85      237.01     77.96 o 
  -5   2   9      165.01       54.50     40.32 o 
  -4   2   9     1021.89     1008.98     44.29 o 
  -3   2   9      468.89      446.05     28.90 o 
  -2   2   9     3213.26     3483.34     96.50 o 
  -1   2   9     2694.46     2802.61     84.77 o 
   0   2   9     2442.51     2556.99    134.23 o 
   1   2   9     2290.89     2205.24     56.99 o 
   2   2   9      271.87      246.04     32.30 o 
   3   2   9      628.80      639.82     38.73 o 
   4   2   9      177.47      168.68     37.50 o 
   5   2   9      161.44      249.97     80.18 o 
  -7   3   9      568.20      603.60    121.72 o 
  -6   3   9       26.98      -18.10     56.36 o 
  -5   3   9     2938.48     3119.88     74.18 o 
  -4   3   9      258.41      250.18     29.41 o 
  -3   3   9     2724.63     2987.65     61.41 o 
  -2   3   9     2024.72     2144.65     68.87 o 
  -1   3   9     3140.24     3296.48     78.28 o 
   0   3   9     4678.70     4871.24     83.89 o 
   1   3   9      724.65      655.93     38.86 o 
   2   3   9     6216.46     6455.04    333.71 o 
   3   3   9      423.02      388.17     28.03 o 
   4   3   9     4075.62     4533.15    127.79 o 
   5   3   9      213.05      164.15     55.13 o 
  -7   4   9       40.98      -24.28     67.16 o 
  -6   4   9      125.81       38.32     55.24 o 
  -5   4   9      161.00      111.76     43.04 o 
  -4   4   9      134.33      119.63     26.91 o 
  -3   4   9      734.79      777.31     47.55 o 
  -2   4   9      950.25      989.70     32.11 o 
  -1   4   9     2778.04     2902.49     35.47 o 
   0   4   9     1829.80     1841.96     69.02 o 
   1   4   9     2490.71     2611.54    156.84 o 
   2   4   9      847.47      793.08     29.33 o 
   3   4   9      307.79      295.29     32.93 o 
   4   4   9      495.49      425.19     32.39 o 
   5   4   9      323.77      212.50     54.22 o 
  -7   5   9       32.62      -37.06     71.98 o 
  -6   5   9     1560.98     1664.31    112.95 o 
  -5   5   9       87.70       42.53     36.42 o 
  -4   5   9     3062.35     3416.18    132.29 o 
  -3   5   9      307.41      292.95     28.94 o 
  -2   5   9     3203.90     3577.76     96.51 o 
  -1   5   9     1734.25     1888.78     65.43 o 
   0   5   9      912.13      985.26     51.10 o 
   1   5   9     4565.35     4699.60    194.20 o 
   2   5   9      246.50      217.47     26.77 o 
   3   5   9     3960.49     4271.78     56.00 o 
   4   5   9      103.75      111.87     30.65 o 
   5   5   9     2079.05     1992.22     91.17 o 
  -7   6   9      108.80       51.13     87.30 o 
  -6   6   9       53.30        2.91     78.47 o 
  -5   6   9      115.66      106.33     38.27 o 
  -4   6   9      555.87      578.50     43.10 o 
  -3   6   9     1250.99     1380.97     42.42 o 
  -2   6   9     2379.98     2452.26     46.64 o 
  -1   6   9     2698.82     2876.26     92.15 o 
   0   6   9     1239.78     1392.77     49.44 o 
   1   6   9      934.10      962.98     26.17 o 
   2   6   9      396.22      428.55     30.95 o 
   3   6   9      338.03      323.03     29.68 o 
   4   6   9      288.98      307.37     38.60 o 
   5   6   9       84.60       90.40     55.88 o 
  -7   7   9      890.10      997.73    117.37 o 
  -6   7   9      173.14      165.22     62.09 o 
  -5   7   9     1901.50     2215.19     79.86 o 
  -4   7   9      422.38      435.31     48.46 o 
  -3   7   9     3718.77     4080.17    163.70 o 
  -2   7   9      692.70      705.82     37.38 o 
  -1   7   9     3244.69     3477.73     47.66 o 
   0   7   9     3095.48     3206.66     59.14 o 
   1   7   9     1299.19     1321.03     68.64 o 
   2   7   9     4261.35     4668.97     78.20 o 
   3   7   9      415.52      385.65     34.12 o 
   4   7   9     2943.25     3166.73     50.99 o 
   5   7   9       98.99       51.11    108.36 o 
  -7   8   9       71.31      100.87     83.51 o 
  -6   8   9       49.46       92.73     70.84 o 
  -5   8   9       80.27       70.34     32.78 o 
  -4   8   9      331.78      293.45     45.48 o 
  -3   8   9      430.98      448.66     42.11 o 
  -2   8   9     1188.39     1237.02     60.15 o 
  -1   8   9     1405.76     1332.33     30.32 o 
   0   8   9      571.94      612.34     27.16 o 
   1   8   9     1555.03     1501.65     61.51 o 
   2   8   9      177.31      158.70     26.72 o 
   3   8   9      310.68      281.82     29.93 o 
   4   8   9      225.39      202.36     32.26 o 
   5   8   9      110.37       76.99     87.67 o 
  -7   9   9       87.97      132.14    101.44 o 
  -6   9   9      587.63      432.87     83.75 o 
  -5   9   9      391.09      430.83     48.32 o 
  -4   9   9     1913.74     2090.91     62.89 o 
  -3   9   9      830.90      901.89     45.25 o 
  -2   9   9     2278.93     2427.73     92.68 o 
  -1   9   9     1433.38     1495.20     54.61 o 
   0   9   9      801.57      802.69     54.05 o 
   1   9   9     1479.47     1509.29     53.05 o 
   2   9   9     1573.70     1595.78     51.26 o 
   3   9   9     2869.13     3107.94    114.96 o 
   4   9   9      619.61      536.91     37.37 o 
   5   9   9     1148.61     1248.03     96.06 o 
  -7  10   9       24.99       12.04     74.87 o 
  -6  10   9       72.43      136.16     67.24 o 
  -5  10   9      136.22      135.96     39.29 o 
  -4  10   9        9.54       55.33     35.86 o 
  -3  10   9      767.51      769.78     52.53 o 
  -2  10   9      716.45      686.82     43.93 o 
  -1  10   9      957.36      902.56     28.12 o 
   0  10   9     1619.36     1640.06     60.39 o 
   1  10   9      882.26      849.50     52.76 o 
   2  10   9      597.91      526.58     63.07 o 
   3  10   9       11.01       23.92     28.94 o 
   4  10   9       20.26       49.06     32.60 o 
   5  10   9      179.51      237.78     80.79 o 
  -6  11   9      248.17      179.69    100.97 o 
  -5  11   9      454.68      554.95     65.73 o 
  -4  11   9      766.60      767.52     49.32 o 
  -3  11   9     1094.54     1008.40     70.81 o 
  -2  11   9     1268.20     1306.54     75.64 o 
  -1  11   9      614.82      600.97     37.85 o 
   0  11   9      538.26      531.93     28.46 o 
   1  11   9     1026.18     1076.12     38.41 o 
   2  11   9     2519.14     2670.59     64.58 o 
   3  11   9     1587.71     1660.92     62.85 o 
   4  11   9     1001.31     1042.90     47.24 o 
   5  11   9      335.59      387.10     87.17 o 
  -5  12   9       60.46       52.68     41.78 o 
  -4  12   9      931.13     1015.73     65.53 o 
  -3  12   9      253.06      261.12     40.48 o 
  -2  12   9      570.87      464.86     50.20 o 
  -1  12   9      410.43      385.87     30.49 o 
   0  12   9      951.11      894.00     49.12 o 
   1  12   9      537.89      516.70     30.36 o 
   2  12   9      242.73      173.97     33.78 o 
   3  12   9      166.10      170.69     35.57 o 
   4  12   9       71.37       77.54     38.33 o 
   5  12   9       44.55       95.58     79.81 o 
  -5  13   9     1018.67     1198.92    110.78 o 
  -4  13   9      174.05      224.93     62.65 o 
  -3  13   9     1479.79     1639.02     93.01 o 
  -2  13   9      523.12      469.33     40.76 o 
  -1  13   9      597.35      564.13     31.88 o 
   0  13   9      761.38      813.55     42.76 o 
   1  13   9      204.77      219.51     29.96 o 
   2  13   9     1131.52     1246.12     53.92 o 
   3  13   9      659.97      696.40     58.27 o 
   4  13   9      956.86      996.65    114.76 o 
   5  13   9       57.61      111.57     85.04 o 
  -5  14   9       81.59       59.18     80.24 o 
  -4  14   9       17.51      -12.32     61.18 o 
  -3  14   9      363.61      346.81     54.61 o 
  -2  14   9      268.67      208.54     43.65 o 
  -1  14   9      986.23      882.56     41.63 o 
   0  14   9      739.26      702.03     35.92 o 
   1  14   9      358.60      310.47     38.67 o 
   2  14   9      267.88      232.24     43.80 o 
   3  14   9       66.68       82.13     42.63 o 
   4  14   9       62.34       30.22     46.83 o 
   5  14   9       66.10       77.39     63.79 o 
  -6  15   9      280.82      330.59    104.91 o 
  -5  15   9      251.16      280.41     85.96 o 
  -4  15   9      571.62      671.77    106.33 o 
  -3  15   9       67.43       28.61     63.46 o 
  -2  15   9     1100.88     1046.48     90.28 o 
  -1  15   9      492.78      489.30     49.87 o 
   0  15   9      399.85      335.08     33.25 o 
   1  15   9     1243.81     1255.66     72.87 o 
   2  15   9      127.02       90.94     44.24 o 
   3  15   9     1034.01     1143.54     62.87 o 
   4  15   9       22.03       22.76     52.45 o 
   5  15   9      558.69      694.90     98.60 o 
  -5  16   9       90.02       65.71     88.73 o 
  -4  16   9       99.02      144.03     81.39 o 
  -3  16   9      115.77      167.80     69.84 o 
  -2  16   9      607.03      591.58     54.19 o 
  -1  16   9      435.97      465.29     50.56 o 
   0  16   9      758.21      834.68     44.71 o 
   1  16   9      118.48      100.83     53.25 o 
   2  16   9      179.74      205.36     38.50 o 
   3  16   9       20.14        9.68     40.00 o 
   4  16   9       23.64       76.17     50.80 o 
  -5  17   9      339.00      310.84     98.03 o 
  -4  17   9       59.75       41.52     68.61 o 
  -3  17   9      569.80      625.59     84.18 o 
  -2  17   9      266.02      326.43     80.37 o 
  -1  17   9      323.03      373.26     61.17 o 
   0  17   9      583.63      599.67     59.25 o 
   1  17   9       87.10       77.19     54.42 o 
   2  17   9     1145.50     1234.44     97.50 o 
   3  17   9       26.51       39.19     61.00 o 
   4  17   9      677.90      845.20     97.44 o 
  -4  18   9       80.90       87.89     82.52 o 
  -3  18   9      181.96      177.37     81.72 o 
  -2  18   9       49.87       60.22     75.97 o 
  -1  18   9      192.57      301.54     87.05 o 
   0  18   9      189.33      154.93     46.32 o 
   1  18   9      211.98      238.00     71.38 o 
   2  18   9       60.45       71.54     64.81 o 
   3  18   9      177.77      143.75     81.26 o 
   4  18   9       47.30       60.54     98.33 o 
  -4  19   9      203.96      149.36    106.87 o 
  -3  19   9       98.42      102.19     89.11 o 
  -2  19   9      259.45      194.89     74.46 o 
  -1  19   9      371.63      422.31    100.32 o 
   0  19   9       44.80       48.63     51.90 o 
   1  19   9      304.00      317.02     85.46 o 
   2  19   9       88.48      107.77     77.99 o 
   3  19   9      319.71      337.69     99.81 o 
  -3  20   9      143.26      196.59     95.21 o 
  -2  20   9      131.25      167.42     90.93 o 
  -1  20   9      299.55      374.55     88.23 o 
   1  20   9       97.45      109.43     62.69 o 
   2  20   9       80.74      150.13     90.61 o 
  -2  21   9      132.91      118.23     91.35 o 
  -1  21   9      275.76      243.24    106.47 o 
   1  21   9      246.56      268.40     92.47 o 
  -1  22   9       80.30       66.90     95.92 o 
  -3 -14  10      445.92      237.27     91.85 o 
  -2 -14  10      143.72       24.26     84.94 o 
  -3 -13  10      387.21      282.64     99.64 o 
  -2 -13  10     1165.62     1035.45    137.03 o 
   3 -13  10       16.75       11.30     92.23 o 
  -4 -12  10       13.34       35.33    103.30 o 
  -3 -12  10      454.25      341.59     97.58 o 
  -2 -12  10      874.29      611.66    115.95 o 
  -1 -12  10      604.87      395.61     94.07 o 
   3 -12  10       81.57      -12.25    102.32 o 
  -4 -11  10      536.49      496.50    111.30 o 
  -3 -11  10      415.52      342.31    105.45 o 
  -2 -11  10     1427.42     1186.56    123.49 o 
  -1 -11  10      994.84      816.84    108.89 o 
   3 -11  10      128.00      114.96     94.61 o 
   4 -11  10       60.02       83.65     83.32 o 
  -4 -10  10     1119.30      807.95    150.41 o 
  -3 -10  10      597.97      645.94    116.24 o 
  -2 -10  10      637.55      510.33     92.25 o 
  -1 -10  10      747.69      771.67    108.91 o 
   0 -10  10      296.75      140.09     77.88 o 
   3 -10  10     2930.23     2864.59    165.21 o 
   4 -10  10       15.38       79.63     97.67 o 
  -4  -9  10      206.16      104.71     74.06 o 
  -3  -9  10     1475.41     1284.51    122.09 o 
  -2  -9  10      953.30      709.32     97.09 o 
  -1  -9  10     1753.68     1667.34    108.31 o 
   0  -9  10      368.58      262.99     71.08 o 
   3  -9  10       30.98       80.09     82.85 o 
  -4  -8  10      304.86      174.04     81.49 o 
  -3  -8  10      785.14      648.73    120.46 o 
  -2  -8  10     1818.02     1538.43    117.64 o 
  -1  -8  10      477.85      430.46     78.19 o 
   0  -8  10     3553.06     3403.65    112.45 o 
   2  -8  10     4387.96     5163.33    164.79 o 
   3  -8  10      448.20      387.51    109.21 o 
   4  -8  10     1452.66     1295.22    130.16 o 
  -7  -7  10      113.27       66.23     74.67 o 
  -6  -7  10      415.83      267.10     84.61 o 
  -5  -7  10       11.85       22.76     95.52 o 
  -4  -7  10     1675.20     1267.20    113.09 o 
  -3  -7  10      145.22      141.37     75.33 o 
  -2  -7  10     3878.85     3653.29    115.50 o 
  -1  -7  10     1074.51      993.21     97.48 o 
   0  -7  10     2365.81     2128.21    108.52 o 
   1  -7  10      127.62      152.61     75.37 o 
   2  -7  10       96.36       96.58     61.97 o 
   3  -7  10      139.96       65.48     61.78 o 
   4  -7  10      212.16       36.62     75.89 o 
  -7  -6  10      190.52      113.70     88.67 o 
  -6  -6  10      318.87      280.44     75.03 o 
  -5  -6  10      267.56      162.91     51.79 o 
  -4  -6  10      848.27      697.33    111.11 o 
  -3  -6  10     1039.06      955.49    117.78 o 
  -2  -6  10      981.71     1033.08    117.85 o 
  -1  -6  10     1803.97     1650.72    106.64 o 
   0  -6  10     2222.32     2344.07    124.16 o 
   1  -6  10     3534.07     3094.36    121.16 o 
   2  -6  10     3307.14     3606.35    124.40 o 
   3  -6  10     1852.47     1814.17    116.91 o 
   4  -6  10     1236.09     1090.29    130.19 o 
   5  -6  10      935.49      664.71    131.93 o 
  -7  -5  10      168.95       72.73     79.41 o 
  -6  -5  10       71.66        9.72     68.99 o 
  -5  -5  10     1083.71     1005.28    129.47 o 
  -4  -5  10       20.50       40.93     40.38 o 
  -3  -5  10     3205.43     3045.54     71.51 o 
  -2  -5  10       70.15       43.87     48.94 o 
  -1  -5  10     2803.29     2725.09    100.40 o 
   1  -5  10     1144.01     1086.54     66.13 o 
   2  -5  10      176.60      129.35     49.44 o 
   3  -5  10      126.62       61.03     77.69 o 
   4  -5  10       84.49      108.61     83.91 o 
   5  -5  10      309.54      267.39    115.34 o 
  -7  -4  10      203.39       76.65     86.09 o 
  -6  -4  10      863.79      742.65     70.32 o 
  -5  -4  10      602.66      531.96     60.73 o 
  -4  -4  10     2090.83     2161.12    102.20 o 
  -3  -4  10      614.78      577.29     49.02 o 
  -2  -4  10     2426.63     2539.67     63.23 o 
  -1  -4  10     3311.84     3503.56    118.72 o 
   0  -4  10     2118.59     2229.87    128.60 o 
   1  -4  10     5239.51     5341.04     72.58 o 
   2  -4  10     2084.85     1975.13     82.51 o 
   3  -4  10     3157.72     3458.91    135.85 o 
   4  -4  10      680.77      642.45    104.19 o 
   5  -4  10     1002.89      889.28    126.85 o 
  -7  -3  10      220.68       98.52    101.45 o 
  -6  -3  10      392.05      352.18     72.75 o 
  -5  -3  10      270.01      149.89     51.03 o 
  -4  -3  10     2015.29     2165.49    275.94 o 
  -3  -3  10      253.01      218.93     77.29 o 
  -2  -3  10     3615.47     3815.81    106.83 o 
  -1  -3  10     1539.87     1580.95     86.58 o 
   0  -3  10     4108.86     4464.40    135.56 o 
   1  -3  10        0.42       13.47     28.94 o 
   2  -3  10       99.55      122.27     50.60 o 
   3  -3  10      295.80      213.08     52.73 o 
   4  -3  10      208.41      135.73     88.41 o 
   5  -3  10      152.43      143.94    105.15 o 
  -7  -2  10      511.36      447.57    112.55 o 
  -5  -2  10      746.20      688.49     65.87 o 
  -4  -2  10      324.58      224.33     42.55 o 
  -3  -2  10     2689.42     2815.55     98.71 o 
  -2  -2  10     3228.43     3427.71    192.38 o 
  -1  -2  10      209.38      152.89     31.81 o 
   0  -2  10     7083.08     7508.27    159.70 o 
   1  -2  10     1186.25     1147.25     57.74 o 
   2  -2  10     4307.65     4628.93    236.18 o 
   3  -2  10       99.01       75.14     32.52 o 
   4  -2  10     3480.81     3701.02    160.88 o 
   5  -2  10      190.76      110.28    103.61 o 
  -7  -1  10      394.76      407.60     94.61 o 
  -6  -1  10      398.94      355.88     58.76 o 
  -5  -1  10      599.51      569.30     66.13 o 
  -4  -1  10      727.88      735.65     62.40 o 
  -3  -1  10     1759.91     2053.10    196.69 o 
  -2  -1  10     2110.50     2251.77     50.62 o 
  -1  -1  10     3048.51     3274.23    159.70 o 
   0  -1  10      762.06      753.23     56.33 o 
   1  -1  10      466.75      475.39     44.63 o 
   2  -1  10      312.80      256.09     47.73 o 
   3  -1  10      492.59      409.88     37.17 o 
   4  -1  10      273.96      143.57     78.47 o 
   5  -1  10      324.49      279.72     80.01 o 
  -7   0  10       31.83        9.26     85.66 o 
  -6   0  10     1323.43     1337.16     96.85 o 
  -5   0  10       87.00      101.17     42.92 o 
  -4   0  10     1980.33     1977.68    104.91 o 
  -3   0  10     1072.06     1194.35     80.28 o 
  -2   0  10     1532.53     1688.30     98.14 o 
  -1   0  10     6744.44     7245.88    109.72 o 
   0   0  10       40.34       53.29     28.78 o 
   1   0  10     6659.96     7205.25    350.52 o 
   2   0  10      108.38       95.98     43.43 o 
   3   0  10     9956.17    11413.35    104.83 o 
   4   0  10       76.94       70.57     41.66 o 
   5   0  10     1192.51     1063.43     99.18 o 
  -7   1  10      391.70      178.59     79.27 o 
  -6   1  10      404.24      246.34     60.00 o 
  -5   1  10      699.04      717.89     67.57 o 
  -4   1  10      713.64      599.92     45.42 o 
  -3   1  10     1603.26     1715.58     44.74 o 
  -2   1  10     2157.98     2230.51     57.00 o 
  -1   1  10     3134.90     3352.38    116.62 o 
   0   1  10      806.98      712.10     41.87 o 
   1   1  10      461.10      476.04     81.03 o 
   2   1  10      320.72      270.38     34.61 o 
   3   1  10      533.83      441.76     62.64 o 
   4   1  10      266.02      309.96     48.37 o 
   5   1  10      309.36      352.58     83.04 o 
  -7   2  10      527.69      467.99    116.21 o 
  -6   2  10      183.80       75.20     48.89 o 
  -5   2  10      759.32      747.42     64.98 o 
  -4   2  10      293.50      305.00     39.71 o 
  -3   2  10     2681.21     3030.70     86.11 o 
  -2   2  10     3106.20     3344.73     74.64 o 
  -1   2  10      166.61      149.66     22.61 o 
   0   2  10     7085.55     7548.41    183.75 o 
   1   2  10     1274.60     1281.66     50.79 o 
   2   2  10     4385.27     4859.43    148.67 o 
   3   2  10       54.64       37.49     24.68 o 
   4   2  10     3429.70     3475.61    228.00 o 
   5   2  10      184.70      134.32     82.17 o 
  -7   3  10      227.85       82.88     88.05 o 
  -6   3  10      377.63      270.55     65.67 o 
  -5   3  10      233.59      161.52     60.09 o 
  -4   3  10     1988.43     2209.51     49.78 o 
  -3   3  10      303.96      264.28     35.73 o 
  -2   3  10     3478.48     3733.26    134.64 o 
  -1   3  10     1519.23     1542.29     52.79 o 
   0   3  10     4316.31     4363.82    227.70 o 
   1   3  10        3.91       41.54     27.22 o 
   2   3  10       83.57       78.31     39.79 o 
   3   3  10      274.66      224.70     29.01 o 
   4   3  10      203.67      175.39     40.19 o 
   5   3  10      162.76      187.71     61.96 o 
  -7   4  10      194.45       52.20     88.65 o 
  -6   4  10      867.85      875.26     99.20 o 
  -5   4  10      586.68      634.27     60.54 o 
  -4   4  10     2007.87     2061.20    136.92 o 
  -3   4  10      669.54      678.19     50.43 o 
  -2   4  10     2451.18     2475.63     80.80 o 
  -1   4  10     3154.51     3311.39     72.63 o 
   0   4  10     2120.62     2102.86    108.63 o 
   1   4  10     5175.84     5666.54    131.77 o 
   2   4  10     1992.31     2076.94     75.12 o 
   3   4  10     3170.40     3585.80     86.48 o 
   4   4  10      669.22      626.33     47.14 o 
   5   4  10      978.90      976.51     97.36 o 
  -7   5  10      173.70      189.04     82.49 o 
  -6   5  10       86.60       81.11     76.64 o 
  -5   5  10     1161.57     1263.44     82.14 o 
  -4   5  10       15.76       38.48     28.47 o 
  -3   5  10     3261.88     3253.28     53.91 o 
  -2   5  10       73.29       67.78     24.69 o 
  -1   5  10     2885.68     3073.86     94.34 o 
   0   5  10     1207.88     1140.53     36.49 o 
   1   5  10     1234.55     1304.64     46.27 o 
   2   5  10      173.56      163.15     31.50 o 
   3   5  10      119.42       89.85     23.96 o 
   4   5  10       94.91       85.88     30.60 o 
   5   5  10      327.79      251.11     75.01 o 
  -7   6  10      193.17      221.29     75.03 o 
  -6   6  10      337.06      416.18     82.70 o 
  -5   6  10      281.52      201.91     52.74 o 
  -4   6  10      836.85      961.89     46.56 o 
  -3   6  10      986.20     1019.66     42.46 o 
  -2   6  10      928.68      988.66     34.54 o 
  -1   6  10     1929.40     1973.90     62.16 o 
   0   6  10     2306.66     2503.89     55.71 o 
   1   6  10     3610.57     3940.59    135.86 o 
   2   6  10     3343.77     3747.45    101.45 o 
   3   6  10     1812.13     1958.83     51.68 o 
   4   6  10     1258.56     1289.46     47.29 o 
   5   6  10      954.71      736.56    156.77 o 
  -7   7  10      101.31       88.69     96.14 o 
  -6   7  10      359.51      340.57     79.79 o 
  -5   7  10        7.84       43.75     44.88 o 
  -4   7  10     1706.96     1832.11    104.53 o 
  -3   7  10      123.76      123.93     33.60 o 
  -2   7  10     3964.78     4022.26    115.31 o 
  -1   7  10     1061.91     1084.60     37.05 o 
   0   7  10     2325.25     2253.70     99.24 o 
   1   7  10      139.45      130.70     21.16 o 
   2   7  10      105.38      104.86     36.15 o 
   3   7  10      152.87      136.10     27.05 o 
   4   7  10      216.68      177.85     32.23 o 
   5   7  10      220.09      194.11    110.77 o 
  -7   8  10      108.48      143.07     81.35 o 
  -6   8  10       47.37       86.09     77.52 o 
  -5   8  10      729.44      728.79     50.42 o 
  -4   8  10      323.26      328.14     43.15 o 
  -3   8  10      797.91      804.27     42.47 o 
  -2   8  10     1727.38     1783.03    130.07 o 
  -1   8  10      468.79      437.77     26.44 o 
   0   8  10     3450.83     3791.48    136.98 o 
   1   8  10      761.18      786.21     46.74 o 
   2   8  10     4361.36     5026.04    164.50 o 
   3   8  10      454.95      469.81     42.87 o 
   4   8  10     1431.62     1516.57     48.61 o 
  -7   9  10       88.51       50.90     79.42 o 
  -6   9  10      222.12      273.67    100.38 o 
  -5   9  10      787.54      628.24     47.87 o 
  -4   9  10      185.48      243.33     43.08 o 
  -3   9  10     1520.61     1605.39     67.54 o 
  -2   9  10      926.89      866.86     69.16 o 
  -1   9  10     1668.38     1733.08     43.50 o 
   0   9  10      398.35      428.79     27.54 o 
   1   9  10      349.61      372.45     28.35 o 
   2   9  10        5.07       11.67     33.36 o 
   3   9  10       25.55       41.20     30.37 o 
   4   9  10      123.91      124.44     35.36 o 
  -7  10  10        4.12       56.08     80.41 o 
  -6  10  10      520.16      523.40    105.07 o 
  -5  10  10        0.49       31.52     38.94 o 
  -4  10  10     1111.07     1222.22     63.89 o 
  -3  10  10      575.84      525.40     52.14 o 
  -2  10  10      621.92      638.35     57.44 o 
  -1  10  10      749.64      719.85     32.61 o 
   0  10  10      297.97      257.80     24.14 o 
   1  10  10     4389.63     4993.53    122.75 o 
   2  10  10      333.80      290.00     41.30 o 
   3  10  10     2871.45     2896.09     64.32 o 
   4  10  10       13.49       40.26     37.50 o 
   5  10  10      745.77      891.50    102.44 o 
  -6  11  10      278.48      337.59    118.81 o 
  -5  11  10      342.12      372.16     63.95 o 
  -4  11  10      539.86      485.46     49.18 o 
  -3  11  10      430.00      441.10     48.54 o 
  -2  11  10     1390.93     1460.85     53.64 o 
  -1  11  10      980.50      901.19     47.79 o 
   0  11  10      915.62      951.38     53.38 o 
   1  11  10      215.84      204.45     28.47 o 
   2  11  10        6.33       23.82     34.02 o 
   3  11  10      129.09      118.64     52.05 o 
   4  11  10       66.90      105.34     44.85 o 
   5  11  10      286.66      253.89     77.31 o 
  -6  12  10       15.29        9.55     69.12 o 
  -5  12  10      567.77      515.06     75.74 o 
  -4  12  10       10.29       78.31     38.41 o 
  -3  12  10      478.79      549.41     56.59 o 
  -2  12  10      867.04      895.60     65.16 o 
  -1  12  10      569.32      586.18     36.56 o 
   0  12  10     1806.30     1911.68     45.01 o 
   1  12  10      329.65      311.08     31.55 o 
   2  12  10     3014.51     3507.16     97.36 o 
   3  12  10       89.54       84.17     38.55 o 
   4  12  10     1037.01     1216.58     71.97 o 
   5  12  10      107.59       56.18     62.25 o 
  -5  13  10      132.77      171.56     81.93 o 
  -4  13  10      529.08      463.91     65.17 o 
  -3  13  10      419.21      388.81     48.31 o 
  -2  13  10     1151.69     1339.89    101.67 o 
  -1  13  10      597.60      595.83     36.56 o 
   0  13  10      611.48      620.82     33.93 o 
   1  13  10       76.55      101.65     26.23 o 
   2  13  10       85.63       58.95     39.76 o 
   3  13  10       13.33       23.87     35.29 o 
   4  13  10      173.65      139.47     50.31 o 
   5  13  10       26.27       69.06     76.72 o 
  -5  14  10       44.93       84.36     82.56 o 
  -4  14  10      432.60      556.14     96.17 o 
  -3  14  10      452.32      473.26     47.86 o 
  -2  14  10      159.66      171.05     39.26 o 
  -1  14  10      943.97      860.10     43.57 o 
   0  14  10      371.16      341.04     35.32 o 
   1  14  10     2302.93     2321.02     90.74 o 
   2  14  10      382.34      334.00     64.19 o 
   3  14  10     1157.52     1137.31     69.20 o 
   4  14  10      358.51      387.96     66.66 o 
   5  14  10      484.52      485.54     87.33 o 
  -5  15  10      518.34      689.06    122.63 o 
  -4  15  10      107.55      119.27     82.79 o 
  -3  15  10      502.49      581.32     91.05 o 
  -2  15  10      208.84      140.96     44.71 o 
  -1  15  10      473.95      420.89     42.27 o 
   0  15  10      173.27      152.83     28.84 o 
   1  15  10      104.68       77.74     37.05 o 
   2  15  10        4.74       22.03     37.32 o 
   3  15  10       37.99       67.75     60.63 o 
   4  15  10       52.11       71.72     51.51 o 
   5  15  10      146.53      165.11     95.13 o 
  -5  16  10      128.00      135.65     87.12 o 
  -4  16  10      159.62      210.57     99.64 o 
  -3  16  10       79.64      139.83     78.78 o 
  -2  16  10      274.77      354.41     93.35 o 
  -1  16  10      330.35      416.88     58.90 o 
   0  16  10      377.70      384.21     41.55 o 
   1  16  10      706.61      729.84     63.17 o 
   2  16  10      498.39      485.39     88.03 o 
   3  16  10      459.73      430.85     63.37 o 
   4  16  10      443.15      557.55     77.69 o 
  -4  17  10      355.20      354.80    107.51 o 
  -3  17  10        8.38        2.18     91.99 o 
  -2  17  10      589.08      580.81     77.65 o 
  -1  17  10      178.15      124.88     72.53 o 
   0  17  10      271.18      310.23     48.54 o 
   1  17  10       32.73       44.42     62.29 o 
   2  17  10       20.65      -11.73     57.24 o 
   3  17  10       25.32       26.75     48.90 o 
   4  17  10       88.15      119.37     54.62 o 
  -4  18  10       86.60      121.66     99.27 o 
  -3  18  10      347.12      537.78    115.07 o 
  -2  18  10      181.82      214.56     82.18 o 
  -1  18  10      154.73      192.45     75.01 o 
   0  18  10      655.85      700.72     69.76 o 
   1  18  10      245.27      257.81     82.76 o 
   2  18  10      664.93      694.60     95.37 o 
   3  18  10       98.98       38.03     67.52 o 
  -3  19  10      271.58      216.28     94.43 o 
  -2  19  10      144.28       76.59     85.73 o 
  -1  19  10      393.91      413.86     87.11 o 
   0  19  10       37.38       50.25     66.81 o 
   1  19  10      134.14      135.38     68.81 o 
   2  19  10       25.35       57.97     69.87 o 
  -2  20  10       43.30       65.47     98.52 o 
  -1  20  10      233.88      249.85     97.01 o 
   1  20  10      520.99      654.79     86.04 o 
   2  20  10       27.60      -13.48     77.89 o 
  -1  21  10        6.97       15.11     68.54 o 
   1  21  10       46.58       87.63     85.87 o 
  -3 -13  11       39.91       28.38     79.46 o 
  -2 -13  11      690.66      418.06    130.76 o 
  -3 -12  11       76.99       -2.41     71.51 o 
  -2 -12  11     1373.70     1113.15    123.03 o 
  -1 -12  11       83.75        7.67     74.87 o 
  -4 -11  11      200.95      140.22     83.54 o 
  -3 -11  11      186.23       59.33     95.64 o 
  -2 -11  11      366.33      305.74     91.46 o 
  -1 -11  11     1829.48     1787.39    129.48 o 
   3 -11  11      647.36      487.86    130.31 o 
  -4 -10  11        1.59        0.75     72.41 o 
  -3 -10  11     1711.06     1501.90    145.23 o 
  -2 -10  11      136.70       30.47     84.56 o 
  -1 -10  11     2035.32     1966.01    151.13 o 
   0 -10  11      376.91      297.40     90.15 o 
   2 -10  11      262.95      151.08     63.98 o 
   3 -10  11        9.88       72.44     75.99 o 
   4 -10  11      477.70      307.61    117.28 o 
  -3  -9  11      934.94      648.73    111.25 o 
  -2  -9  11      311.41      177.91     81.61 o 
  -1  -9  11     2135.18     1862.53    120.85 o 
   0  -9  11     1988.94     1942.86    141.11 o 
   2  -9  11      617.17      453.38    105.70 o 
   3  -9  11     1340.72     1171.43    117.20 o 
   4  -9  11      474.71      384.83    118.30 o 
  -4  -8  11     1232.53     1059.32    142.80 o 
  -3  -8  11      543.67      396.49    113.28 o 
  -2  -8  11     1930.13     1866.94    139.43 o 
  -1  -8  11      212.30      215.48     90.38 o 
   0  -8  11     1033.33     1015.11    116.84 o 
   2  -8  11      261.49      155.39     56.96 o 
   3  -8  11      752.96      653.29    121.08 o 
   4  -8  11      222.84      244.54     94.18 o 
  -5  -7  11      288.86      268.79     97.80 o 
  -4  -7  11      291.96      273.00    119.12 o 
  -3  -7  11       88.91       32.82     78.24 o 
  -2  -7  11     1380.61     1186.91    112.77 o 
  -1  -7  11      485.89      406.58     84.42 o 
   0  -7  11     4730.63     4264.81    129.66 o 
   1  -7  11      201.43      150.65     79.76 o 
   2  -7  11     3688.58     3450.06    121.04 o 
   3  -7  11      125.55      108.81     74.25 o 
   4  -7  11      994.10      755.71    116.39 o 
  -7  -6  11      218.31      157.71     80.81 o 
  -6  -6  11      654.43      542.28     73.38 o 
  -5  -6  11     1237.29     1165.49    269.71 o 
  -2  -6  11     1359.98     1394.79    119.27 o 
  -1  -6  11      987.96      706.09    104.26 o 
   0  -6  11      432.08      277.30     77.45 o 
   1  -6  11      319.21      268.56     98.03 o 
   2  -6  11      792.80      786.43     91.30 o 
   3  -6  11      577.77      406.73     99.21 o 
   4  -6  11      479.43      399.04    119.55 o 
  -7  -5  11      114.84       20.93     84.91 o 
  -6  -5  11      256.16      166.97     75.44 o 
  -5  -5  11       44.22        5.33     45.06 o 
  -4  -5  11      263.25      140.23     45.92 o 
  -3  -5  11     2153.67     2162.37    158.27 o 
  -2  -5  11      618.37      418.23     80.40 o 
  -1  -5  11     4587.15     4851.86    134.81 o 
   0  -5  11       79.62       35.62     52.72 o 
   2  -5  11       15.49       29.73     44.90 o 
   3  -5  11     2881.84     2975.71    134.63 o 
   4  -5  11      245.61      128.01     89.02 o 
  -7  -4  11      481.57      470.31    107.65 o 
  -6  -4  11      171.14      130.09     92.80 o 
  -5  -4  11     1291.45     1442.45     85.68 o 
  -4  -4  11      690.16      586.59     67.31 o 
  -3  -4  11     3554.59     3883.95     78.50 o 
  -2  -4  11      833.69      770.94     55.48 o 
  -1  -4  11     1521.21     1634.38    112.81 o 
   0  -4  11      670.45      602.66     94.06 o 
   1  -4  11      408.13      352.58    101.35 o 
   2  -4  11      587.55      530.02    105.94 o 
   3  -4  11      667.00      562.73     89.78 o 
   4  -4  11      731.49      576.48    118.00 o 
   5  -4  11      429.56      218.11    109.98 o 
  -7  -3  11      193.19      167.95     79.29 o 
  -6  -3  11       40.20       37.86     59.19 o 
  -5  -3  11      141.40      139.69     99.53 o 
  -4  -3  11      277.09      240.00     56.79 o 
  -3  -3  11      152.60      136.90     56.35 o 
  -2  -3  11     2910.12     2921.61    183.17 o 
  -1  -3  11      427.57      369.33     49.80 o 
   0  -3  11     5331.57     5830.16    346.65 o 
   2  -3  11     4412.48     4695.02    156.88 o 
   3  -3  11      187.94      166.47     78.22 o 
   4  -3  11     1248.19     1163.93    127.90 o 
   5  -3  11      339.92      237.76    120.44 o 
  -7  -2  11       75.01       38.85     71.46 o 
  -6  -2  11     1321.19     1377.95    108.20 o 
  -5  -2  11      114.99      118.67     44.18 o 
  -4  -2  11     2165.19     2425.63     85.07 o 
  -3  -2  11      325.94      248.40     62.38 o 
  -2  -2  11     3594.88     4106.56    394.05 o 
  -1  -2  11       52.44       73.07     29.48 o 
   0  -2  11     1196.27     1262.89     57.39 o 
   1  -2  11     2047.88     2268.90    237.01 o 
   2  -2  11      375.75      394.09     53.14 o 
   3  -2  11     1853.11     1510.32     82.59 o 
   4  -2  11      130.94       38.43     87.98 o 
   5  -2  11      421.94      151.48    119.74 o 
  -7  -1  11       45.79        4.64     90.98 o 
  -6  -1  11      294.72      246.23     65.31 o 
  -5  -1  11      284.86      255.96     96.92 o 
  -4  -1  11      222.10      185.12     60.76 o 
  -3  -1  11     1215.09     1341.36     75.06 o 
  -2  -1  11      781.51      833.85     50.90 o 
  -1  -1  11     3456.54     3804.99     57.48 o 
   0  -1  11     1351.53     1414.44     71.39 o 
   1  -1  11     4083.80     4957.60    106.55 o 
   2  -1  11      850.83      920.37    150.96 o 
   3  -1  11     1775.88     1915.89    215.16 o 
   4  -1  11      373.45      487.14     60.39 o 
   5  -1  11      433.29      364.21    122.60 o 
  -7   0  11      534.34      469.99    116.75 o 
  -6   0  11      228.80      132.00     65.06 o 
  -5   0  11     2481.72     2313.82     93.80 o 
  -4   0  11        9.20       52.86     39.14 o 
  -3   0  11     4278.66     4898.66     82.22 o 
  -2   0  11       42.32       30.99     31.67 o 
  -1   0  11     3605.05     3685.42     59.79 o 
   0   0  11      185.91      179.68     31.58 o 
   1   0  11      101.86      165.49     46.53 o 
   2   0  11      783.85      782.46     66.64 o 
   3   0  11       20.82       46.89     40.85 o 
   4   0  11     2476.43     2761.69    195.83 o 
   5   0  11      496.14      443.58    118.06 o 
  -7   1  11       43.06       -7.12     71.23 o 
  -6   1  11      280.37      227.07     70.86 o 
  -5   1  11      274.89      307.45     64.06 o 
  -4   1  11      233.65      185.07     43.15 o 
  -3   1  11     1087.79     1138.92     51.52 o 
  -2   1  11      866.97      952.43     73.27 o 
  -1   1  11     3407.40     3517.55     73.09 o 
   0   1  11     1212.80     1315.45     60.69 o 
   1   1  11     4117.33     5051.17    121.50 o 
   2   1  11      816.08      793.81    193.57 o 
   3   1  11     1751.08     1886.50    124.33 o 
   4   1  11      355.70      436.04     53.17 o 
   5   1  11      448.19      345.29     98.09 o 
  -7   2  11       70.20       35.55     91.92 o 
  -6   2  11     1317.67     1328.91     86.59 o 
  -5   2  11      112.81      140.52     45.80 o 
  -4   2  11     2212.35     2416.25     66.58 o 
  -3   2  11      299.87      232.89     29.89 o 
  -2   2  11     3772.08     4058.67    104.76 o 
  -1   2  11       50.32       59.92     31.15 o 
   0   2  11     1211.32     1323.28     51.78 o 
   1   2  11     2033.31     2184.53    118.24 o 
   2   2  11      351.44      350.15     61.57 o 
   3   2  11     1818.32     1925.82    101.09 o 
   4   2  11      109.29       50.12     43.46 o 
   5   2  11      418.42      240.48    112.35 o 
  -7   3  11      224.04      256.43    108.17 o 
  -5   3  11      160.26      140.76     47.21 o 
  -4   3  11      280.48      273.86     38.94 o 
  -3   3  11      140.13      144.49     28.03 o 
  -2   3  11     2998.47     3355.37     96.16 o 
  -1   3  11      437.19      392.21     30.55 o 
   0   3  11     5508.54     6152.88    224.23 o 
   1   3  11     1861.84     1985.34     69.37 o 
   2   3  11     4422.73     4580.39    143.49 o 
   3   3  11      188.84      226.64     41.47 o 
   4   3  11     1246.65     1292.84     75.32 o 
   5   3  11      323.39      227.61    105.29 o 
  -7   4  11      493.11      480.33    109.74 o 
  -6   4  11      175.71      360.60    110.55 o 
  -5   4  11     1260.36     1416.21    235.10 o 
  -4   4  11      698.10      713.81     38.29 o 
  -3   4  11     3569.05     3946.33     90.59 o 
  -2   4  11      728.68      691.97     41.69 o 
  -1   4  11     1541.13     1678.80     43.32 o 
   0   4  11      631.63      608.61     54.94 o 
   1   4  11      416.73      439.14     59.20 o 
   2   4  11      577.09      561.93     64.13 o 
   3   4  11      689.36      693.91     51.59 o 
   4   4  11      712.29      762.68     44.74 o 
   5   4  11      436.15      294.69     84.62 o 
  -7   5  11      124.33      129.00     95.81 o 
  -6   5  11      256.20      379.46    105.63 o 
  -5   5  11       47.39       83.93     46.92 o 
  -4   5  11      257.54      261.49     37.63 o 
  -3   5  11     2114.57     2079.70     72.40 o 
  -2   5  11      633.01      618.53     44.51 o 
  -1   5  11     4617.68     4853.54     95.84 o 
   0   5  11       76.64       83.08     25.26 o 
   1   5  11     4486.11     5150.37     88.77 o 
   2   5  11       12.89       26.35     29.53 o 
   3   5  11     2924.75     3245.22     70.33 o 
   4   5  11      243.81      222.01     38.37 o 
   5   5  11      440.60      252.86     85.91 o 
  -7   6  11      184.30      151.58    105.02 o 
  -6   6  11      608.27      761.50    109.98 o 
  -5   6  11     1222.86     1448.44    150.12 o 
  -4   6  11     1065.82     1109.21     51.36 o 
  -3   6  11     1131.02     1237.12     49.15 o 
  -2   6  11     1326.26     1525.66     51.12 o 
  -1   6  11     1090.06     1089.29     74.61 o 
   0   6  11      397.85      357.76     32.53 o 
   1   6  11      355.31      322.26     32.93 o 
   2   6  11      812.37      730.44     62.41 o 
   3   6  11      572.38      571.71     45.85 o 
   4   6  11      482.00      460.44     43.98 o 
   5   6  11      332.62      312.14     87.10 o 
  -7   7  11      177.73      114.77     80.89 o 
  -6   7  11       79.30      106.80     91.39 o 
  -5   7  11      298.65      253.61    137.44 o 
  -4   7  11      341.29      304.54     43.07 o 
  -3   7  11       90.66       93.66     31.38 o 
  -2   7  11     1334.48     1461.12     92.78 o 
  -1   7  11      521.02      455.96     33.58 o 
   0   7  11     4883.93     5299.19    129.47 o 
   1   7  11      158.42      150.57     24.01 o 
   2   7  11     3694.87     3701.62     81.41 o 
   3   7  11      107.33       76.25     30.98 o 
   4   7  11     1032.64      992.46     76.95 o 
  -7   8  11      159.71      197.07    107.72 o 
  -6   8  11      839.51      815.42    102.75 o 
  -5   8  11      318.47      320.38     63.19 o 
  -4   8  11     1327.98     1504.06     67.62 o 
  -3   8  11      527.68      468.18     46.29 o 
  -2   8  11     1921.10     2035.20    114.53 o 
  -1   8  11      179.55      166.29     24.91 o 
   0   8  11     1043.95     1008.33     54.74 o 
   1   8  11      636.42      585.28     32.87 o 
   2   8  11      290.86      278.05     34.64 o 
   3   8  11      693.85      679.92     44.50 o 
   4   8  11      220.49      224.42     44.04 o 
  -7   9  11      148.65       36.67     81.24 o 
  -6   9  11       93.65      110.24     69.61 o 
  -5   9  11       40.59       88.98     50.35 o 
  -4   9  11      138.99       84.81     37.77 o 
  -3   9  11      951.27     1026.95     55.70 o 
  -2   9  11      307.26      265.36     31.26 o 
  -1   9  11     2209.42     2410.54     75.95 o 
   0   9  11     1964.97     2016.87     83.23 o 
   1   9  11     2273.50     2382.51     62.94 o 
   2   9  11      598.84      530.92     46.77 o 
   3   9  11     1322.66     1265.08    112.75 o 
   4   9  11      469.99      539.48     58.92 o 
  -6  10  11       17.30       81.58     86.27 o 
  -5  10  11     1280.89     1454.66    163.82 o 
  -4  10  11        0.12       14.20     45.83 o 
  -3  10  11     1723.37     1945.84     85.31 o 
  -2  10  11      141.02      121.12     36.20 o 
  -1  10  11     2134.84     2163.48     49.00 o 
   0  10  11      406.73      377.27     27.90 o 
   1  10  11       24.59       59.05     24.10 o 
   2  10  11      277.23      230.98     34.37 o 
   3  10  11        9.63       38.58     34.87 o 
   4  10  11      452.35      464.50     53.63 o 
   5  10  11      162.19      181.16     67.15 o 
  -6  11  11      134.92      103.87     76.56 o 
  -5  11  11      209.93      193.91     61.99 o 
  -4  11  11      213.09      171.13     39.47 o 
  -3  11  11      174.10      195.21     43.59 o 
  -2  11  11      338.52      420.54     45.61 o 
  -1  11  11     1826.98     1877.30    114.92 o 
   0  11  11     1806.88     1978.97     75.95 o 
   1  11  11     2321.43     2703.77     62.39 o 
   2  11  11      678.29      767.92     56.56 o 
   3  11  11      630.27      646.45     55.61 o 
   4  11  11      705.06      740.42     74.26 o 
   5  11  11      177.25      222.15     83.26 o 
  -6  12  11      671.16      640.40     99.38 o 
  -5  12  11        1.07       16.07     52.46 o 
  -4  12  11      926.35     1035.28     70.74 o 
  -3  12  11       73.55       85.72     40.97 o 
  -2  12  11     1377.52     1399.55     80.43 o 
  -1  12  11       93.04       91.78     25.69 o 
   0  12  11      160.92      162.85     28.78 o 
   1  12  11      620.98      617.69     36.05 o 
   2  12  11       65.82       46.87     35.70 o 
   3  12  11      505.43      454.05     58.43 o 
   4  12  11       15.26       18.16     49.67 o 
   5  12  11      264.02      278.69     74.60 o 
  -5  13  11      144.93      135.69     52.74 o 
  -4  13  11      104.70       90.55     48.37 o 
  -3  13  11       43.16       22.87     43.54 o 
  -2  13  11      708.37      866.61     52.43 o 
  -1  13  11      403.74      460.49     39.68 o 
   0  13  11     1566.32     1776.06     66.48 o 
   1  13  11      432.13      409.79     35.18 o 
   2  13  11     1039.97      893.70     76.55 o 
   3  13  11      203.75      181.20     47.62 o 
   4  13  11      270.78      351.11     63.47 o 
   5  13  11      163.71      152.48    101.55 o 
  -5  14  11      406.27      434.16    105.71 o 
  -4  14  11      556.49      726.83    122.08 o 
  -3  14  11      774.93      788.01     75.55 o 
  -2  14  11       25.64       30.54     36.70 o 
  -1  14  11      720.77      756.77     45.45 o 
   0  14  11       89.26       76.24     37.33 o 
   1  14  11       99.79      102.91     33.94 o 
   2  14  11      413.31      393.62     49.98 o 
   3  14  11      166.64      213.30     56.33 o 
   4  14  11      405.00      394.67     66.21 o 
   5  14  11      100.02       79.60     76.60 o 
  -5  15  11       48.79       57.24     76.79 o 
  -4  15  11       63.73       53.47     66.87 o 
  -3  15  11      363.07      457.74    101.75 o 
  -2  15  11        5.95       27.10     39.69 o 
  -1  15  11      893.57      891.81     61.74 o 
   0  15  11        0.02       26.96     31.91 o 
   1  15  11     1339.34     1330.46     56.88 o 
   2  15  11       29.11       18.58     50.53 o 
   3  15  11      578.83      504.36     62.80 o 
   4  15  11       41.27       58.29     58.36 o 
  -5  16  11      170.72      247.91     86.69 o 
  -4  16  11      600.84      817.98    135.87 o 
  -3  16  11      528.66      666.02    108.72 o 
  -2  16  11      227.71      277.05     77.93 o 
  -1  16  11      153.36      241.20     87.22 o 
   0  16  11       90.08       89.19     31.97 o 
   1  16  11      275.28      370.00     61.67 o 
   2  16  11       10.33       18.23     45.30 o 
   3  16  11      292.38      309.89     55.77 o 
   4  16  11       91.51      105.81     59.85 o 
  -4  17  11      106.57      145.55    102.39 o 
  -3  17  11       12.10       31.11     69.44 o 
  -2  17  11      358.90      484.48     94.35 o 
  -1  17  11      118.71      113.37     78.72 o 
   0  17  11      711.80      798.35     99.87 o 
   1  17  11       28.93       50.06     75.42 o 
   2  17  11      662.23      661.47     66.93 o 
   3  17  11        0.67       15.30     47.32 o 
   4  17  11      233.73      228.13     89.77 o 
  -3  18  11      258.01      256.81     78.71 o 
  -2  18  11      293.48      364.50     96.34 o 
  -1  18  11      207.12      288.49     87.54 o 
   0  18  11       89.51       97.00     43.24 o 
   1  18  11       55.39      111.61     78.60 o 
   2  18  11       99.30      114.96     69.64 o 
   3  18  11      135.78      114.64     72.17 o 
  -3  19  11      170.45      153.26    108.38 o 
  -2  19  11      108.17       75.73     76.92 o 
  -1  19  11      479.37      544.22     95.90 o 
   0  19  11      165.25      175.12     68.24 o 
   1  19  11      239.58      238.41     66.29 o 
   2  19  11      203.72      251.39     89.78 o 
  -2  20  11       36.40       33.38     96.21 o 
  -1  20  11      123.62      112.06     80.88 o 
   1  20  11       40.48       26.09     76.91 o 
  -1  21  11      100.61      152.71     99.90 o 
  -2 -14  12      194.54      142.63     98.82 o 
  -2 -13  12      507.84      396.48    111.25 o 
  -3 -12  12      189.70      112.36     79.29 o 
  -2 -12  12      980.46      864.68    133.97 o 
  -1 -12  12      127.60       81.92     90.35 o 
   3 -12  12       81.73       74.70    110.69 o 
  -3 -11  12      546.86      488.81    134.47 o 
  -2 -11  12      795.29      666.80    116.07 o 
  -1 -11  12      572.96      549.47    113.77 o 
   3 -11  12      792.99      620.36    132.56 o 
  -3 -10  12      666.64      524.52    105.38 o 
  -2 -10  12       90.94       99.90     89.04 o 
  -1 -10  12     1402.40      897.72     95.65 o 
   0 -10  12       85.01       22.20     75.65 o 
   3 -10  12      599.33      448.17    119.75 o 
  -4  -9  12      432.62      289.10    109.58 o 
  -2  -9  12      482.31      406.01    102.62 o 
  -1  -9  12      695.56      594.85    114.49 o 
   0  -9  12     1106.35      695.92    107.42 o 
   3  -9  12      339.55      242.33     98.60 o 
   4  -9  12      702.76      414.40    116.23 o 
  -3  -8  12      155.85       85.98     71.13 o 
  -2  -8  12     1474.36     1359.31    125.57 o 
  -1  -8  12      605.20      414.59     96.96 o 
   0  -8  12     1350.60     1136.50    117.42 o 
   3  -8  12      159.10      132.82     70.06 o 
  -4  -7  12     1144.49     1243.54    151.53 o 
  -3  -7  12      418.74      328.78    100.80 o 
  -2  -7  12     1840.66     1677.45    134.89 o 
  -1  -7  12      898.71      903.91    114.10 o 
   1  -7  12     1777.51     1472.37    126.64 o 
   4  -7  12      189.72      142.64     91.66 o 
  -7  -6  12       15.20      -93.33     93.33 o 
  -6  -6  12        2.77      -43.18     79.52 o 
  -4  -6  12      274.01      227.46     91.86 o 
  -3  -6  12      454.33      365.46    102.14 o 
  -2  -6  12      383.52      344.01     97.64 o 
  -1  -6  12     2049.19     1948.92    132.42 o 
   0  -6  12      826.96      629.90     87.65 o 
   1  -6  12     1196.68     1070.86    107.34 o 
   4  -6  12      359.95      355.17    108.95 o 
  -7  -5  12      505.94      423.79    102.69 o 
  -6  -5  12       45.60      -77.55     79.65 o 
  -5  -5  12     1681.46     1677.82    136.91 o 
  -4  -5  12      232.06      236.62     57.63 o 
  -3  -5  12     2737.59     2470.50    129.19 o 
  -2  -5  12      328.27      201.75     76.44 o 
  -1  -5  12      546.33      365.72     91.26 o 
   0  -5  12     2925.36     3084.69    157.36 o 
   4  -5  12      918.28      688.05    116.02 o 
  -7  -4  12       44.96       12.94     95.33 o 
  -6  -4  12      114.80        5.07     76.12 o 
  -5  -4  12       50.76       74.59     50.25 o 
  -4  -4  12      302.30      232.20     51.24 o 
  -3  -4  12      598.96      532.70     56.67 o 
  -2  -4  12      678.70      568.59     57.96 o 
  -1  -4  12     2283.88     2319.71    137.00 o 
   0  -4  12      354.98      316.58     80.79 o 
   1  -4  12     1997.25     1689.81    123.18 o 
   2  -4  12      658.19      483.18    107.17 o 
   4  -4  12      330.66      213.74     99.62 o 
  -7  -3  12      260.60       17.44    118.98 o 
  -6  -3  12      721.90      602.59    107.40 o 
  -5  -3  12      136.66       67.94     47.01 o 
  -4  -3  12     1536.33     1685.05    221.14 o 
  -3  -3  12      500.28      413.76     56.15 o 
  -2  -3  12     2449.52     2459.19     72.45 o 
  -1  -3  12     1828.32     1781.94     74.00 o 
   0  -3  12      274.66      153.68     63.98 o 
   1  -3  12     1837.55     1848.97    136.58 o 
   2  -3  12      727.80      711.34    122.48 o 
   4  -3  12      355.45      349.13    104.84 o 
  -7  -2  12       31.82       17.68     91.36 o 
  -6  -2  12       29.19      -42.32     65.35 o 
  -5  -2  12       52.34       36.56     44.09 o 
  -4  -2  12      879.85      720.80     62.10 o 
  -3  -2  12      574.91      510.08    106.45 o 
  -2  -2  12     2303.80     2354.13    147.51 o 
  -1  -2  12      404.24      390.44     46.66 o 
   0  -2  12     1898.98     1936.60    229.60 o 
   1  -2  12      469.05      481.41     57.69 o 
   2  -2  12     1727.97     1955.64    134.52 o 
   3  -2  12      546.49      543.04    119.92 o 
   5  -2  12      633.29      487.38    138.63 o 
  -7  -1  12      435.59      442.64    122.00 o 
  -6  -1  12      250.91      263.94     95.77 o 
  -5  -1  12      974.43     1032.29     67.08 o 
  -4  -1  12     1566.07     1676.69     75.46 o 
  -3  -1  12     1540.94     1599.67    169.71 o 
  -2  -1  12     1888.47     2026.23     75.73 o 
  -1  -1  12     2334.71     2395.81     71.66 o 
   0  -1  12     1636.56     1631.49     99.54 o 
   1  -1  12      453.52      457.18     59.09 o 
   2  -1  12     2979.58     3397.59    474.96 o 
   3  -1  12      811.21      876.45     80.44 o 
   5  -1  12      267.44      238.03    134.00 o 
  -7   0  12        0.13       10.95    104.02 o 
  -6   0  12        1.36      -41.16     79.29 o 
  -5   0  12      101.61       97.56     43.30 o 
  -4   0  12       93.39       86.66     60.43 o 
  -3   0  12     1139.85     1060.87     57.02 o 
  -2   0  12       96.64       76.20     36.94 o 
  -1   0  12     2536.87     2635.19     98.45 o 
   0   0  12       82.76       61.14     27.98 o 
   1   0  12     3635.09     4351.05    258.58 o 
   2   0  12      228.28      239.84     47.38 o 
   3   0  12     1296.51     1317.52     80.11 o 
   4   0  12      566.58      556.61     86.44 o 
   5   0  12      122.59       72.98    105.63 o 
  -7   1  12      432.54      378.82    103.48 o 
  -6   1  12      212.39      265.51     79.83 o 
  -5   1  12      919.16      856.48     74.90 o 
  -4   1  12     1552.68     1516.85     63.86 o 
  -3   1  12     1581.45     1694.50     54.71 o 
  -2   1  12     1827.69     1854.99     64.19 o 
  -1   1  12     2219.61     2420.51     56.82 o 
   0   1  12     1630.14     1556.79     79.91 o 
   1   1  12      491.87      534.57    157.33 o 
   2   1  12     2929.49     3280.69    130.10 o 
   3   1  12      787.87      845.84     85.21 o 
   4   1  12      906.04      914.78     67.68 o 
  -7   2  12       32.94      147.48     92.51 o 
  -6   2  12       29.62      111.86     65.25 o 
  -5   2  12       52.80       47.00     46.37 o 
  -4   2  12      880.06      699.74     76.02 o 
  -3   2  12      519.00      450.59     36.10 o 
  -2   2  12     2365.88     2443.37    102.28 o 
  -1   2  12      425.17      394.16     41.05 o 
   0   2  12     1823.16     1932.70     91.51 o 
   1   2  12      411.46      462.14     66.86 o 
   2   2  12     1776.64     1897.26    137.96 o 
   3   2  12      542.19      540.39     67.55 o 
   4   2  12      589.08      485.79     73.72 o 
  -7   3  12      261.66      279.14     86.70 o 
  -6   3  12      773.97      965.53    121.98 o 
  -5   3  12      131.68      110.16     55.53 o 
  -4   3  12     1549.65     1679.32     94.73 o 
  -3   3  12      434.96      434.97     34.44 o 
  -2   3  12     2658.00     2862.40     52.31 o 
  -1   3  12     1924.03     1952.92     55.36 o 
   0   3  12      257.04      235.78     37.44 o 
   1   3  12     1854.44     1891.58    129.28 o 
   2   3  12      719.26      778.70    173.92 o 
   3   3  12     1862.89     1867.69     96.77 o 
   4   3  12      397.20      375.47     69.79 o 
  -7   4  12       40.99      103.03     81.51 o 
  -6   4  12      116.49      113.40     82.08 o 
  -5   4  12       46.81       55.29     52.20 o 
  -4   4  12      288.79      274.49     38.08 o 
  -3   4  12      655.19      546.91     45.50 o 
  -2   4  12      673.20      686.25     34.84 o 
  -1   4  12     2318.71     2425.77     47.58 o 
   0   4  12      370.01      334.97     34.98 o 
   1   4  12     1772.70     1869.11    136.20 o 
   2   4  12      632.79      641.80    103.51 o 
   3   4  12      894.66      923.33     57.80 o 
   4   4  12      326.86      308.07     45.07 o 
  -7   5  12      516.32      321.27     88.36 o 
  -6   5  12       35.45       79.18     83.37 o 
  -5   5  12     1689.84     1858.64    376.37 o 
  -4   5  12      219.46      215.96     39.27 o 
  -3   5  12     2700.80     2872.45     88.44 o 
  -2   5  12      270.53      270.17     31.43 o 
  -1   5  12      559.06      503.54     36.02 o 
   0   5  12     2819.51     2993.76    142.90 o 
   1   5  12       31.33       17.39     39.95 o 
   2   5  12     2573.91     2743.51     65.16 o 
   3   5  12       59.92       27.96     41.15 o 
   4   5  12      914.29      836.56     51.05 o 
  -7   6  12       16.25       70.99     91.67 o 
  -6   6  12        2.17       38.61     69.56 o 
  -5   6  12      141.80      129.38     47.49 o 
  -4   6  12      256.61      281.39     38.73 o 
  -3   6  12      441.17      481.25     44.62 o 
  -2   6  12      379.27      382.25     36.49 o 
  -1   6  12     1938.24     2070.08     58.11 o 
   0   6  12      818.36      817.28     42.62 o 
   1   6  12     1235.43     1287.72    107.89 o 
   2   6  12      471.45      365.67     52.65 o 
   3   6  12      405.51      413.68     41.32 o 
   4   6  12      341.10      281.59     44.88 o 
  -7   7  12       27.34      108.59     98.74 o 
  -6   7  12     1002.69     1403.85    127.83 o 
  -5   7  12      129.13      115.78     64.27 o 
  -4   7  12     1135.93     1360.54     60.86 o 
  -3   7  12      411.99      395.18     42.07 o 
  -2   7  12     1856.78     1998.43     67.88 o 
  -1   7  12      820.13      921.46     46.59 o 
   0   7  12      619.46      642.78     44.06 o 
   1   7  12     1850.36     1993.29     58.87 o 
   2   7  12       94.95       35.27     37.93 o 
   3   7  12     1529.79     1635.80     59.96 o 
   4   7  12      210.54      171.22     45.61 o 
  -6   8  12      102.49      174.22     97.52 o 
  -5   8  12        3.80       69.71     51.09 o 
  -4   8  12      338.23      400.84     54.91 o 
  -3   8  12      169.14      133.81     41.76 o 
  -2   8  12     1542.80     1499.32    112.92 o 
  -1   8  12      526.69      501.70     31.82 o 
   0   8  12     1377.78     1422.11     41.50 o 
   1   8  12      151.98      106.99     32.86 o 
   2   8  12      734.71      673.70     61.34 o 
   3   8  12      151.44      153.96     40.47 o 
   4   8  12      148.92      136.27     61.45 o 
  -6   9  12      117.03      149.34     88.24 o 
  -5   9  12      778.71      782.14    160.36 o 
  -4   9  12      418.58      442.50     50.66 o 
  -3   9  12     1199.52     1218.27     57.20 o 
  -2   9  12      486.56      449.11     34.36 o 
  -1   9  12      643.56      618.79     35.43 o 
   0   9  12     1194.98     1219.29     51.15 o 
   1   9  12      129.85      133.48     29.79 o 
   2   9  12     1558.41     1527.21     79.91 o 
   3   9  12      367.50      348.76     45.46 o 
   4   9  12      701.68      772.12     67.11 o 
  -6  10  12       29.90       55.29     76.29 o 
  -5  10  12       17.81       18.09     58.31 o 
  -4  10  12       54.91       94.45     42.69 o 
  -3  10  12      690.53      767.56     58.32 o 
  -2  10  12      102.20      109.52     39.06 o 
  -1  10  12     1471.73     1490.11     55.43 o 
   0  10  12       79.93       82.42     24.90 o 
   1  10  12      998.37     1057.48     74.54 o 
   2  10  12       21.38       16.45     39.61 o 
   3  10  12      579.92      479.04     63.32 o 
   4  10  12      277.64      277.43     50.36 o 
   5  10  12       72.93      128.59     79.40 o 
  -6  11  12      204.36      147.43     75.66 o 
  -5  11  12      336.31      351.28    100.20 o 
  -4  11  12      407.08      491.01    119.93 o 
  -3  11  12      548.64      505.02     63.64 o 
  -2  11  12      762.00      676.26     69.30 o 
  -1  11  12      599.17      603.15     66.48 o 
   0  11  12      390.40      399.19     34.87 o 
   1  11  12      457.15      412.76     32.71 o 
   2  11  12      339.95      376.07     59.54 o 
   3  11  12      796.31      693.15     60.09 o 
   4  11  12      413.57      396.16     59.87 o 
   5  11  12      190.20      217.94     73.43 o 
  -6  12  12       10.23        3.63     81.03 o 
  -5  12  12      103.18      122.00     54.16 o 
  -4  12  12      200.24      173.45     66.07 o 
  -3  12  12      178.60      149.34     55.09 o 
  -2  12  12      967.57      961.88     56.44 o 
  -1  12  12      115.98       95.89     34.43 o 
   0  12  12      742.56      738.22     42.36 o 
   1  12  12      162.91      160.88     34.64 o 
   2  12  12      576.69      500.03     69.38 o 
   3  12  12       84.74       30.99     67.17 o 
   4  12  12       57.72       86.93     52.76 o 
   5  12  12      320.00      349.94    101.35 o 
  -5  13  12      112.95       99.20     62.69 o 
  -4  13  12      461.01      514.53     77.83 o 
  -3  13  12      206.60      176.64     52.88 o 
  -2  13  12      503.02      487.40     56.80 o 
  -1  13  12      319.92      339.19     36.83 o 
   0  13  12      267.13      272.14     36.60 o 
   1  13  12      381.49      411.13     35.86 o 
   2  13  12      259.35      235.37     56.16 o 
   3  13  12      515.69      555.06     73.80 o 
   4  13  12      247.63      262.74     53.81 o 
   5  13  12      137.97      157.99     87.63 o 
  -5  14  12       41.63       23.83     75.82 o 
  -4  14  12      210.38      176.99     55.71 o 
  -3  14  12      134.52       66.01     57.29 o 
  -2  14  12      209.17      120.19     67.65 o 
  -1  14  12      548.83      522.41     40.42 o 
   0  14  12      646.10      654.60     42.56 o 
   1  14  12      505.69      502.02     45.69 o 
   2  14  12       84.34       92.62     41.51 o 
   3  14  12      274.44      275.24     62.75 o 
   4  14  12      135.23      167.94     55.04 o 
  -5  15  12      321.13      381.40    111.42 o 
  -4  15  12       65.64       85.49     93.89 o 
  -3  15  12      467.18      522.99    119.06 o 
  -2  15  12      425.56      456.76     67.25 o 
  -1  15  12      260.66      313.70     63.28 o 
   0  15  12      644.06      636.59     61.26 o 
   1  15  12       38.23       59.39     40.02 o 
   2  15  12      637.79      646.32     86.14 o 
   3  15  12       21.48        6.06     48.86 o 
   4  15  12      234.10      251.48     68.96 o 
  -4  16  12       62.30       27.62     71.97 o 
  -3  16  12      321.59      472.02    117.12 o 
  -2  16  12      196.65      281.12     88.07 o 
  -1  16  12      314.22      368.09     70.08 o 
   0  16  12      256.58      219.75     51.05 o 
   1  16  12      255.07      275.48     54.71 o 
   2  16  12      158.19      136.48     50.08 o 
   3  16  12      140.34      152.51     62.91 o 
  -4  17  12      305.85      383.51    105.43 o 
  -3  17  12       35.17      106.90     85.22 o 
  -2  17  12      250.09      178.14     77.66 o 
  -1  17  12      296.04      346.22     77.88 o 
   0  17  12       70.46       68.48     44.16 o 
   1  17  12      519.93      562.54     78.48 o 
   2  17  12       19.50       60.75     50.44 o 
   3  17  12      455.17      471.20     70.81 o 
  -3  18  12       41.32      114.55     98.32 o 
  -2  18  12      307.78      416.60    101.26 o 
  -1  18  12       26.92       21.84     66.18 o 
   0  18  12      412.60      383.51     80.18 o 
   1  18  12       93.10      123.61     84.30 o 
   2  18  12      178.81      231.48     69.12 o 
  -2  19  12      113.55      222.25    105.02 o 
  -1  19  12      140.49      150.26     78.47 o 
   0  19  12      273.63      250.61     86.86 o 
   1  19  12        8.36       27.83     87.76 o 
  -1  20  12      235.02      291.97     99.39 o 
  -2 -13  13      493.65      363.61    113.36 o 
  -2 -12  13      116.24      139.60     97.42 o 
  -2 -11  13      309.56      265.66     93.48 o 
  -1 -11  13      546.07      392.57    119.65 o 
  -3 -10  13      754.82      607.48    111.18 o 
  -2 -10  13      913.85      724.99    128.62 o 
  -1 -10  13      239.31      165.09     87.62 o 
  -3  -9  13      419.42      265.04    102.19 o 
  -2  -9  13      865.51      716.94    120.68 o 
  -1  -9  13      465.61      300.10     94.88 o 
   0  -9  13      229.89      206.27     96.56 o 
  -4  -8  13      643.32      540.57    173.18 o 
  -3  -8  13      299.32      228.70    113.87 o 
  -2  -8  13      465.63      302.37    107.50 o 
  -1  -8  13     2225.67     2592.76    168.01 o 
   0  -8  13      378.06      258.13     87.03 o 
  -4  -7  13      213.79      108.41     83.95 o 
  -3  -7  13      992.28      946.22    132.91 o 
  -2  -7  13      536.34      408.07    100.34 o 
  -1  -7  13      586.06      358.23     90.62 o 
   0  -7  13     1004.77      874.18    114.25 o 
   1  -7  13       52.73        0.42     45.60 o 
  -4  -6  13      517.62      478.31    141.07 o 
  -3  -6  13     1007.26     1092.48    137.66 o 
  -2  -6  13     1375.97     1342.70    156.88 o 
  -1  -6  13      449.43      302.42    107.54 o 
   0  -6  13      947.19     1026.90    143.45 o 
   1  -6  13     1958.68     1893.48    144.33 o 
  -7  -5  13       73.71      -51.71     95.73 o 
  -6  -5  13       71.94      -16.21     83.30 o 
  -5  -5  13       66.65       90.05     75.24 o 
  -4  -5  13      678.84      652.66    114.05 o 
  -3  -5  13      595.25      482.20    112.94 o 
  -2  -5  13      616.69      613.16    120.79 o 
  -1  -5  13      690.75      532.15    107.01 o 
   0  -5  13      269.72      168.50     80.56 o 
   1  -5  13      474.18      390.92    115.40 o 
  -7  -4  13      475.59      440.68    116.40 o 
  -6  -4  13      152.42      126.52     79.48 o 
  -5  -4  13      788.77      610.07     66.09 o 
  -4  -4  13      649.92      610.04     70.53 o 
  -3  -4  13     1108.06     1106.49     79.29 o 
  -2  -4  13     1829.82     1775.59    139.71 o 
  -1  -4  13     1495.77     1341.60    136.52 o 
   1  -4  13     1870.69     1849.09    155.33 o 
  -7  -3  13       58.23       56.34     76.68 o 
  -6  -3  13       50.10      100.05     77.40 o 
  -5  -3  13      174.79       93.32     78.98 o 
  -4  -3  13      399.65      281.49    103.48 o 
  -3  -3  13      392.89      336.80     54.72 o 
  -2  -3  13      489.33      504.01     63.89 o 
  -1  -3  13      105.44      119.61     65.47 o 
   0  -3  13     1042.82      942.20     99.63 o 
   1  -3  13        1.17       49.77     83.94 o 
   2  -3  13      125.91       91.75     75.21 o 
  -7  -2  13       36.19       63.32     99.76 o 
  -6  -2  13      948.79     1262.75    133.42 o 
  -5  -2  13      363.12      365.72     71.05 o 
  -4  -2  13     1004.56     1073.07    187.96 o 
  -3  -2  13      503.36      607.42     69.08 o 
  -2  -2  13     1121.51     1274.26     90.18 o 
  -1  -2  13     2273.68     2266.26     76.36 o 
   0  -2  13      198.38      222.72     68.68 o 
   1  -2  13     4339.20     4492.59    173.99 o 
   2  -2  13      152.04      145.57     98.96 o 
   3  -2  13     1714.53     1478.85    150.86 o 
  -7  -1  13       50.03       97.36    101.55 o 
  -6  -1  13      176.52      188.44     79.02 o 
  -5  -1  13      102.73      101.61     46.71 o 
  -4  -1  13      594.54      590.05     59.25 o 
  -3  -1  13      750.19      843.48    102.60 o 
  -2  -1  13     1462.46     1675.82     84.67 o 
  -1  -1  13      428.72      416.45     42.63 o 
   0  -1  13      156.04      187.34     35.99 o 
   1  -1  13      249.44      193.07     46.16 o 
   2  -1  13      121.73      124.85     53.69 o 
   3  -1  13      254.10      145.50     77.99 o 
  -7   0  13      535.29      582.03    112.03 o 
  -6   0  13       38.69       76.92     69.93 o 
  -5   0  13      763.39      798.07     81.35 o 
  -4   0  13      409.08      357.13     52.52 o 
  -3   0  13     1980.70     2120.90     99.80 o 
  -2   0  13     1199.73     1245.99     62.04 o 
  -1   0  13      439.40      467.45     43.53 o 
   0   0  13     6473.62     7018.54    513.97 o 
   1   0  13        0.03       16.72     45.25 o 
   2   0  13     3572.42     3926.55    381.66 o 
   3   0  13       95.19       33.97     44.31 o 
   4   0  13     1605.79     1885.56    114.89 o 
  -7   1  13       49.02       67.70     90.15 o 
  -6   1  13      170.56      192.84     88.54 o 
  -5   1  13       96.02      106.40     65.38 o 
  -4   1  13      669.11      622.45     76.65 o 
  -3   1  13      825.01      873.05     82.36 o 
  -2   1  13     1330.69     1342.78     56.87 o 
  -1   1  13      451.11      428.31     39.54 o 
   0   1  13      167.85      162.96     43.88 o 
   1   1  13      265.25      251.05     58.99 o 
   2   1  13      147.46      114.44     47.60 o 
   3   1  13      254.63       93.23     76.27 o 
   4   1  13      733.66      717.12     97.44 o 
  -7   2  13       35.91      158.24    107.38 o 
  -6   2  13      980.44     1279.65    134.11 o 
  -5   2  13      347.27      358.42    105.29 o 
  -4   2  13      995.19      922.03    166.77 o 
  -3   2  13      512.03      469.36     56.24 o 
  -2   2  13     1112.82     1010.10     54.72 o 
  -1   2  13     2160.99     2235.16     59.06 o 
   0   2  13      151.83      124.58     34.76 o 
   1   2  13     4270.21     4261.46    150.05 o 
   2   2  13      151.80      166.24     79.54 o 
   3   2  13     1708.66     1857.28    123.06 o 
   4   2  13       41.30       73.92     62.50 o 
  -7   3  13       58.09       56.07     92.65 o 
  -6   3  13       46.40      151.19     86.75 o 
  -5   3  13      192.85      110.77    105.80 o 
  -4   3  13      380.55      313.96     34.38 o 
  -3   3  13      384.70      382.69     38.47 o 
  -2   3  13      498.00      505.79     49.72 o 
  -1   3  13       91.66       71.72     33.90 o 
   0   3  13     1005.87     1034.81     54.51 o 
   1   3  13        2.99       33.04     41.98 o 
   2   3  13      108.44      249.76     69.13 o 
   3   3  13      197.29      195.09     48.38 o 
   4   3  13      233.23      197.56     79.21 o 
  -7   4  13      445.77      448.21    124.16 o 
  -6   4  13      143.74      217.29    105.76 o 
  -4   4  13      640.32      662.44     51.27 o 
  -3   4  13     1090.94     1131.32     50.55 o 
  -2   4  13     1684.18     1855.98     46.57 o 
  -1   4  13     1616.59     1670.57    112.51 o 
   0   4  13     3357.12     3648.69     70.22 o 
   1   4  13     1917.58     2317.68    369.83 o 
   2   4  13     2411.98     2802.30    227.12 o 
   3   4  13      587.03      658.92     63.64 o 
   4   4  13      812.76      801.41     77.82 o 
  -6   5  13       85.89      172.12    107.12 o 
  -5   5  13       67.89      124.08     77.08 o 
  -4   5  13      689.46      666.73     51.41 o 
  -3   5  13      612.42      559.00     43.86 o 
  -2   5  13      636.20      594.06     53.80 o 
  -1   5  13      712.75      733.67     40.53 o 
   0   5  13      286.74      229.77     36.86 o 
   1   5  13      502.97      451.34     60.42 o 
   2   5  13      138.59      138.86     42.47 o 
   3   5  13        7.55       33.98     57.11 o 
   4   5  13      541.30      558.36     63.75 o 
  -6   6  13      298.91      243.01    106.35 o 
  -5   6  13      331.67      337.16     83.45 o 
  -4   6  13      527.56      626.73     54.25 o 
  -3   6  13     1050.26     1046.43     46.01 o 
  -2   6  13     1403.04     1430.43     46.52 o 
  -1   6  13      450.35      468.83     36.78 o 
   0   6  13      884.44      953.85     54.16 o 
   1   6  13     1933.97     2018.77    135.14 o 
   2   6  13     1551.52     1592.58     80.74 o 
   3   6  13      828.84      961.24     68.30 o 
   4   6  13      332.11      336.90     56.13 o 
  -6   7  13       53.96       75.13     86.08 o 
  -5   7  13      191.35      333.31     93.68 o 
  -4   7  13      208.57      147.49     41.37 o 
  -3   7  13     1050.39     1101.72     65.80 o 
  -2   7  13      508.60      487.67     38.67 o 
  -1   7  13      576.78      600.24     40.97 o 
   0   7  13      965.54      995.19     45.45 o 
   1   7  13       47.48       78.73     29.73 o 
   2   7  13      274.27      229.81     51.83 o 
   3   7  13      263.82      294.35     49.81 o 
   4   7  13       40.37       96.17     56.34 o 
   5   7  13      404.18      320.11    106.32 o 
  -6   8  13      324.73      433.50    120.02 o 
  -5   8  13      123.00      134.25     53.30 o 
  -4   8  13      645.82      691.41     54.83 o 
  -3   8  13      308.18      247.05     51.83 o 
  -2   8  13      473.29      472.85     42.96 o 
  -1   8  13     2215.37     2430.27    139.24 o 
   0   8  13      360.95      354.11     30.10 o 
   1   8  13     2259.89     2494.96    119.56 o 
   2   8  13      516.05      522.68     57.46 o 
   3   8  13     1223.93     1345.10     91.33 o 
   4   8  13       99.41       82.70     58.00 o 
   5   8  13      341.72      515.66    105.61 o 
  -6   9  13      111.58      100.16     90.79 o 
  -5   9  13       25.41       30.60     47.32 o 
  -4   9  13      290.27      225.75     57.73 o 
  -3   9  13      377.45      340.99     50.19 o 
  -2   9  13      890.87      903.73     41.16 o 
  -1   9  13      464.07      408.79     32.88 o 
   0   9  13      192.11      194.74     27.58 o 
   1   9  13       85.59       83.13     39.80 o 
   2   9  13       61.27       48.03     47.70 o 
   3   9  13      198.43      207.32     57.24 o 
   4   9  13      400.81      370.39     66.29 o 
   5   9  13      143.54      178.76    106.15 o 
  -6  10  13      102.39       90.61    105.10 o 
  -5  10  13      436.56      376.98     66.68 o 
  -4  10  13      148.73       82.34     59.90 o 
  -3  10  13      745.97      730.61     73.25 o 
  -2  10  13      910.06     1007.57     57.84 o 
  -1  10  13      230.70      225.37     29.79 o 
   0  10  13     1012.22     1080.18     85.76 o 
   1  10  13      113.26      123.14     28.17 o 
   2  10  13     2334.60     2722.49    107.80 o 
   3  10  13       22.77       16.96     47.43 o 
   4  10  13      529.04      585.33     73.19 o 
   5  10  13       84.63       48.77     52.87 o 
  -6  11  13       17.91       62.95     84.41 o 
  -5  11  13      104.51      131.78     66.52 o 
  -4  11  13      205.50      233.49     61.30 o 
  -3  11  13      379.73      354.83     58.64 o 
  -2  11  13      301.34      307.50     49.52 o 
  -1  11  13      537.07      547.53     50.45 o 
   0  11  13      122.06      121.60     29.46 o 
   1  11  13      126.45      123.96     32.28 o 
   2  11  13      121.44      148.20     50.77 o 
   3  11  13      205.41       95.34     58.04 o 
   4  11  13      376.82      473.77     71.44 o 
   5  11  13      181.71      106.27     91.51 o 
  -5  12  13       88.55       25.48     55.14 o 
  -4  12  13      646.55      733.88    145.85 o 
  -3  12  13      380.09      384.33     68.75 o 
  -2  12  13      107.77      147.92     68.30 o 
  -1  12  13     1094.25     1189.13     76.11 o 
   0  12  13      175.20      137.17     29.20 o 
   1  12  13     1356.96     1570.29     57.78 o 
   2  12  13       23.87       28.38     42.46 o 
   3  12  13     1000.13     1001.14     73.62 o 
   4  12  13       41.35      122.49     66.43 o 
   5  12  13      247.86      268.75     81.98 o 
  -5  13  13      117.07       92.68     64.93 o 
  -4  13  13      241.61      264.76     69.53 o 
  -3  13  13       87.88       63.96     49.89 o 
  -2  13  13      520.72      432.26     86.23 o 
  -1  13  13       88.49       97.42     31.19 o 
   0  13  13      273.87      298.42     34.20 o 
   1  13  13       17.18       44.21     33.27 o 
   2  13  13       30.68       23.70     44.53 o 
   3  13  13       27.48       63.78     58.66 o 
   4  13  13      137.10       81.93     64.72 o 
  -5  14  13      196.54       84.87     72.80 o 
  -4  14  13       88.22      118.97     57.35 o 
  -3  14  13      313.18      306.62     57.43 o 
  -2  14  13      421.50      520.45     69.95 o 
  -1  14  13      250.95      219.42     36.60 o 
   0  14  13     1028.31     1189.62     79.63 o 
   1  14  13      285.75      350.65     91.33 o 
   2  14  13     1080.49     1094.49     91.89 o 
   3  14  13       98.52       62.95     60.97 o 
   4  14  13      327.70      308.31     70.57 o 
  -4  15  13      150.02      197.61     99.83 o 
  -3  15  13      110.13      157.90     61.37 o 
  -2  15  13      299.63      193.89     74.65 o 
  -1  15  13      367.78      367.58     57.21 o 
   0  15  13       38.79       32.98     32.62 o 
   1  15  13      246.23      206.14     51.95 o 
   2  15  13       96.34      103.69     48.01 o 
   3  15  13        8.89        5.99     56.59 o 
  -4  16  13      222.80      207.69     87.99 o 
  -3  16  13      132.82      200.47     88.33 o 
  -2  16  13      148.93      191.32     55.65 o 
  -1  16  13      153.78      210.68     60.12 o 
   0  16  13      130.68      132.42     52.01 o 
   1  16  13      419.79      395.31     65.13 o 
   2  16  13      336.34      379.18     69.64 o 
   3  16  13      170.62      165.38     55.18 o 
  -3  17  13       83.44      143.57    101.70 o 
  -2  17  13      106.57      168.52     92.75 o 
  -1  17  13       80.27      114.35     95.10 o 
   0  17  13      101.26       75.19     39.70 o 
   1  17  13        2.32       56.67     53.51 o 
   2  17  13       28.07       23.62     52.94 o 
   3  17  13       67.05       78.20     73.51 o 
  -2  18  13      157.70      224.68    102.25 o 
  -1  18  13      316.38      368.24     91.71 o 
   0  18  13      152.54      184.78     85.09 o 
   1  18  13      439.17      603.33     96.19 o 
  -1  19  13       98.05      169.95     96.38 o 
   1  19  13       29.03      116.73     87.96 o 
  -1 -11  14      640.57      680.47    137.42 o 
  -2 -10  14      382.12      307.10    117.87 o 
  -1 -10  14       69.73       48.31     91.85 o 
  -3  -9  14      293.95      236.62    108.46 o 
  -2  -9  14     1255.23     1140.15    166.09 o 
  -1  -9  14      373.20      221.73     91.91 o 
   0  -9  14     2174.34     2185.20    164.13 o 
  -2  -8  14      210.40       79.85     81.71 o 
  -1  -8  14      351.49      282.16    111.66 o 
   0  -8  14       61.40      -31.64     89.19 o 
  -3  -7  14     1096.85      925.29    134.59 o 
  -2  -7  14       79.32       79.12     94.74 o 
  -1  -7  14     2064.78     1591.34    140.33 o 
   0  -7  14      709.78      492.02    107.71 o 
   1  -7  14     2723.95     2572.90    165.12 o 
  -4  -6  14      496.91      375.95    109.81 o 
  -3  -6  14      596.90      445.25    122.97 o 
  -2  -6  14       97.99      116.93     75.61 o 
  -1  -6  14      177.74      217.46     98.54 o 
   0  -6  14       50.14        6.13     72.06 o 
   1  -6  14       68.54      143.69     94.92 o 
  -4  -5  14      533.15      403.76    120.39 o 
  -3  -5  14      385.66      384.15    119.52 o 
  -2  -5  14     2229.93     1864.71    132.98 o 
  -1  -5  14       48.87       59.47     70.41 o 
   0  -5  14     3241.47     2434.26    125.04 o 
   1  -5  14      119.44       93.39     75.72 o 
  -6  -4  14      304.67      278.93     82.81 o 
  -5  -4  14      128.43      140.44     84.00 o 
  -4  -4  14      635.83      666.99    131.86 o 
  -3  -4  14      332.25      244.86    114.33 o 
  -2  -4  14      997.71      795.99    118.37 o 
  -1  -4  14       43.95       37.48     71.22 o 
   1  -4  14       53.44       68.25     82.34 o 
   2  -4  14      158.18      138.61     96.49 o 
  -6  -3  14      340.87      341.63    101.39 o 
  -5  -3  14      270.17      265.36     77.78 o 
  -4  -3  14      447.95      339.47     63.85 o 
  -3  -3  14     1187.48     1246.16     85.87 o 
  -2  -3  14      146.05      146.43     39.51 o 
  -1  -3  14     2781.32     3033.43    156.30 o 
   0  -3  14      462.13      371.37    101.11 o 
   1  -3  14     3713.72     3801.87    190.46 o 
   2  -3  14      264.68      170.08     74.65 o 
  -6  -2  14       13.25       30.83     94.87 o 
  -5  -2  14     1277.88     1249.08    123.47 o 
  -4  -2  14      374.25      316.45     67.80 o 
  -3  -2  14     1028.59     1077.08     83.74 o 
  -2  -2  14      292.88      234.93     57.97 o 
  -1  -2  14      167.72      165.17     43.36 o 
   0  -2  14        4.50       54.53     84.53 o 
   1  -2  14      148.75      168.21     91.62 o 
   2  -2  14      114.62       84.16     77.06 o 
   3  -2  14      424.85      371.00    112.12 o 
  -6  -1  14      230.32      137.66     73.80 o 
  -5  -1  14      559.16      522.56    138.35 o 
  -4  -1  14      454.81      418.16     63.05 o 
  -3  -1  14      623.24      535.98     53.69 o 
  -2  -1  14      974.93     1080.02     74.48 o 
  -1  -1  14     1302.03     1327.42     53.66 o 
   0  -1  14     2886.19     3296.74    285.78 o 
   1  -1  14      995.71     1139.92    219.25 o 
   2  -1  14     1752.73     1855.34    172.42 o 
   3  -1  14      458.21      404.84    113.11 o 
  -6   0  14      434.98      387.67    123.89 o 
  -5   0  14       12.23       68.49     54.67 o 
  -4   0  14      592.08      504.57     62.42 o 
  -3   0  14       20.46       -0.94     50.56 o 
  -2   0  14     1578.83     1466.04     84.29 o 
  -1   0  14       21.72       38.93     34.78 o 
   0   0  14      208.18      109.80     42.59 o 
   1   0  14       84.80      105.92     52.39 o 
   2   0  14      260.14      339.42     72.01 o 
   3   0  14      148.99      145.31     58.10 o 
  -6   1  14      230.80      245.91     98.65 o 
  -5   1  14      603.02      546.04    101.50 o 
  -4   1  14      471.11      550.57     91.04 o 
  -3   1  14      589.76      541.62     56.22 o 
  -2   1  14      951.65     1002.75     55.14 o 
  -1   1  14     1405.67     1507.20     85.55 o 
   0   1  14     2839.06     3518.60    170.25 o 
   1   1  14     1002.04     1060.35    203.79 o 
   2   1  14     1798.06     1962.38    163.30 o 
   3   1  14      460.20      457.09     69.77 o 
   4   1  14      540.92      652.86     90.43 o 
  -6   2  14       13.69       87.87     82.59 o 
  -5   2  14     1263.67     1555.06    133.42 o 
  -4   2  14      356.63      238.84     52.18 o 
  -3   2  14     1102.90     1086.76     67.24 o 
  -2   2  14      258.68      162.72     37.36 o 
  -1   2  14      186.42      198.02     41.76 o 
   0   2  14        5.42       22.80     46.99 o 
   1   2  14      145.62      149.06     82.42 o 
   2   2  14      114.09      100.78     96.90 o 
   3   2  14      432.61      404.60     58.52 o 
   4   2  14      295.61      278.17     66.94 o 
  -6   3  14      354.86      461.71    131.84 o 
  -5   3  14      266.31      312.74     85.39 o 
  -4   3  14      441.88      431.06     63.09 o 
  -3   3  14     1176.88     1270.78     63.40 o 
  -2   3  14      150.70      141.74     44.30 o 
  -1   3  14     2814.30     3035.77    110.90 o 
   0   3  14      448.71      417.33     58.18 o 
   1   3  14     3822.06     4031.59    163.59 o 
   2   3  14      245.11      173.86     56.52 o 
   3   3  14     1105.36     1276.95     69.47 o 
   4   3  14      243.74      193.38     76.17 o 
  -6   4  14      309.52      384.22    119.91 o 
  -5   4  14      117.13      133.97     69.70 o 
  -4   4  14      632.49      591.48     54.75 o 
  -3   4  14      324.65      277.91     33.32 o 
  -2   4  14      914.01      830.35     59.53 o 
  -1   4  14       38.90       53.00     34.23 o 
   0   4  14      121.62      128.49     39.60 o 
   1   4  14       41.39       58.96     49.21 o 
   2   4  14      155.52      141.04     51.52 o 
   3   4  14      152.89      142.01     47.89 o 
   4   4  14      227.32      225.46     63.17 o 
  -6   5  14       60.97       97.41     92.47 o 
  -5   5  14      330.16      311.67     83.67 o 
  -4   5  14      548.86      543.41     51.15 o 
  -3   5  14      393.37      346.09     39.12 o 
  -2   5  14     2266.59     2364.58     83.84 o 
  -1   5  14       59.30       65.07     39.67 o 
   0   5  14     3266.79     3593.45    168.76 o 
   1   5  14      131.99      108.91     73.62 o 
   2   5  14     2713.80     3171.71    126.12 o 
   3   5  14      176.70      145.13     44.57 o 
   4   5  14      797.57      782.19     76.97 o 
  -6   6  14       91.01      182.84     91.74 o 
  -5   6  14      272.08      276.04     64.50 o 
  -4   6  14      505.76      479.87     47.43 o 
  -3   6  14      612.26      694.65     54.79 o 
  -2   6  14       80.44      108.43     34.47 o 
  -1   6  14      147.93      142.10     31.43 o 
   0   6  14       51.70       61.12     35.03 o 
   1   6  14       67.02       46.69     48.74 o 
   2   6  14      178.17      163.98     39.41 o 
   3   6  14      314.24      376.27     64.23 o 
   4   6  14      512.07      646.99     72.57 o 
   5   6  14      282.90      353.34    125.79 o 
  -6   7  14      261.04      163.29     82.44 o 
  -5   7  14      194.24      153.33     79.14 o 
  -4   7  14      320.23      287.31     50.13 o 
  -3   7  14     1128.20     1246.37     77.25 o 
  -2   7  14       95.00       93.09     35.22 o 
  -1   7  14     2132.47     2323.33    138.44 o 
   0   7  14      737.82      655.05     50.24 o 
   1   7  14     2734.91     2926.53    156.46 o 
   2   7  14       64.11       30.27     37.02 o 
   3   7  14     1005.01     1031.12     64.68 o 
   4   7  14       86.00      151.81     69.19 o 
   5   7  14      100.57      122.49     95.20 o 
  -6   8  14       49.68      107.34    103.98 o 
  -5   8  14      612.62      536.28    101.24 o 
  -4   8  14      255.38      317.98     66.60 o 
  -3   8  14      531.32      497.85     54.01 o 
  -2   8  14      208.75      185.58     35.08 o 
  -1   8  14      383.42      390.67     44.30 o 
   0   8  14       57.02       73.20     25.22 o 
   1   8  14      135.30      148.76     35.68 o 
   2   8  14       25.51       36.35     42.18 o 
   3   8  14      429.97      442.39     71.64 o 
   4   8  14      235.90      274.51     65.27 o 
   5   8  14      182.61      171.61    117.21 o 
  -6   9  14      135.82      142.94     91.04 o 
  -5   9  14      306.56      305.81    108.06 o 
  -4   9  14      341.46      304.08     77.02 o 
  -3   9  14      275.18      210.13     42.88 o 
  -2   9  14     1239.66     1249.98     53.12 o 
  -1   9  14      337.06      340.83     34.18 o 
   0   9  14     2219.65     2433.57    180.30 o 
   1   9  14      699.87      689.77     50.70 o 
   2   9  14      847.72     1006.77     66.63 o 
   3   9  14      199.02      170.68     53.99 o 
   4   9  14      389.95      453.62     89.11 o 
   5   9  14      157.81      200.89    119.54 o 
  -5  10  14       68.49       68.53     60.13 o 
  -4  10  14      546.96      675.94    110.24 o 
  -3  10  14       63.53       34.44     53.70 o 
  -2  10  14      367.71      445.64     48.36 o 
  -1  10  14       64.17       63.47     27.06 o 
   0  10  14      181.76      151.42     31.59 o 
   1  10  14       40.02       65.49     45.74 o 
   2  10  14      287.56      256.97     55.41 o 
   3  10  14       41.92       51.43     52.17 o 
   4  10  14      251.58      312.39     68.81 o 
  -5  11  14      255.61      204.90     69.05 o 
  -4  11  14      297.31      236.37     59.57 o 
  -3  11  14      312.51      256.22     86.17 o 
  -2  11  14      543.93      595.32     75.54 o 
  -1  11  14      597.21      623.68     59.94 o 
   0  11  14     1302.48     1460.00     51.37 o 
   1  11  14     1387.43     1751.58    106.88 o 
   2  11  14      734.42      753.22     65.75 o 
   3  11  14      193.75      229.03     69.68 o 
   4  11  14      255.64      251.16     77.90 o 
  -5  12  14      325.50      349.44    130.67 o 
  -4  12  14       99.93      102.22     55.13 o 
  -3  12  14      403.93      317.70    149.10 o 
  -2  12  14       84.39      102.69     49.17 o 
  -1  12  14      200.86      158.38     40.35 o 
   0  12  14       91.44       89.24     31.26 o 
   1  12  14      120.80       89.54     44.58 o 
   2  12  14       86.41      137.89     49.11 o 
   3  12  14      345.42      348.14     66.80 o 
   4  12  14       64.54       48.68     63.08 o 
  -5  13  14       91.03      113.09     71.79 o 
  -4  13  14      216.08      149.66     84.04 o 
  -3  13  14      635.38      657.87    115.72 o 
  -2  13  14       64.58       76.06     53.00 o 
  -1  13  14      746.31      992.97     81.15 o 
   0  13  14      478.62      498.76     49.72 o 
   1  13  14      964.78      956.85     70.94 o 
   2  13  14      160.43      143.88     49.54 o 
   3  13  14      333.13      436.64     79.16 o 
   4  13  14      114.98      108.05     59.37 o 
  -4  14  14      280.88      275.05     68.95 o 
  -3  14  14      149.55      197.91     74.05 o 
  -2  14  14      245.84      312.83     71.16 o 
  -1  14  14       46.27       98.92     40.22 o 
   0  14  14       32.85       33.03     41.22 o 
   1  14  14       41.55       35.72     50.25 o 
   2  14  14       24.85       30.94     51.29 o 
   3  14  14      245.48      204.26     63.51 o 
  -4  15  14      194.90      224.99     67.21 o 
  -3  15  14       91.14       92.65     64.71 o 
  -2  15  14      563.23      615.09     73.64 o 
  -1  15  14       23.10       39.59     44.44 o 
   0  15  14      660.43      799.93     70.13 o 
   1  15  14       99.58       97.83     53.11 o 
   2  15  14      691.30      666.40     64.23 o 
   3  15  14        3.47       22.56     63.29 o 
  -3  16  14      263.26      335.96    109.05 o 
  -2  16  14      107.20      116.29     63.35 o 
  -1  16  14       69.07       72.26     55.79 o 
   0  16  14       41.06       59.37     50.53 o 
   1  16  14        1.27       21.54     51.96 o 
   2  16  14       53.06       39.19     60.70 o 
  -2  17  14       78.04      106.45     82.27 o 
  -1  17  14      494.57      494.83     81.75 o 
   0  17  14       60.40      -14.99     57.62 o 
   1  17  14      419.97      490.83     66.60 o 
   2  17  14        1.31       33.29     96.67 o 
  -1  18  14      117.49      141.47     99.21 o 
   0  18  14       26.23       23.54     64.63 o 
   1  18  14        6.11       37.40     79.77 o 
  -1 -11  15      147.20      118.12    108.64 o 
  -1 -10  15       57.17       12.70    105.07 o 
  -2  -9  15      256.15      179.87     88.51 o 
  -1  -9  15       14.65       10.07    101.80 o 
   0  -9  15       83.82       21.78     81.53 o 
  -2  -8  15       59.54       60.91    107.12 o 
  -1  -8  15     1795.40     1525.89    145.48 o 
   0  -8  15      314.75      235.92    103.86 o 
  -3  -7  15      632.24      550.32    154.82 o 
  -2  -7  15      282.56      228.53    119.67 o 
  -1  -7  15      116.42       71.10     84.18 o 
   0  -7  15      720.07      611.52    138.25 o 
  -2  -6  15      970.74      573.67    106.74 o 
  -1  -6  15      599.39      577.65    134.24 o 
   1  -6  15      656.28      330.69    121.19 o 
  -3  -5  15       47.49       -5.41    111.73 o 
  -2  -5  15      438.25      220.37     83.66 o 
  -1  -5  15      412.79      300.18    113.99 o 
   0  -5  15       48.13       12.91     79.33 o 
   1  -5  15      423.82      267.37    109.18 o 
  -6  -4  15      107.26      109.51     80.01 o 
  -5  -4  15      275.29      268.05     89.09 o 
  -3  -4  15      203.35       96.62     86.86 o 
  -2  -4  15      905.54      598.05     99.93 o 
  -1  -4  15      625.98      562.44    118.64 o 
   0  -4  15     1426.21     1312.71    169.61 o 
   1  -4  15      507.90      414.27    114.05 o 
   2  -4  15      653.75      475.44    113.69 o 
  -6  -3  15       90.88      126.66     71.30 o 
  -5  -3  15      386.35      343.15     84.11 o 
  -4  -3  15      168.84      136.39     66.19 o 
  -3  -3  15      577.30      434.87     67.95 o 
  -2  -3  15      335.44      246.09    111.09 o 
  -1  -3  15      334.50      211.13     76.19 o 
   0  -3  15      906.66      764.60    145.01 o 
   1  -3  15       87.83       53.20     81.05 o 
   2  -3  15      583.66      524.36    129.13 o 
  -6  -2  15       51.79       98.28     82.14 o 
  -5  -2  15      117.17      197.76     84.85 o 
  -4  -2  15       75.77       73.85     48.34 o 
  -3  -2  15     1504.16     1435.88     78.10 o 
  -2  -2  15      295.23      278.26     58.58 o 
  -1  -2  15     3783.26     4117.10    144.94 o 
   0  -2  15      178.43      100.17     77.02 o 
   1  -2  15     1892.47     1878.75    165.80 o 
   2  -2  15      138.63      102.91     77.19 o 
  -6  -1  15      270.87      253.71     94.52 o 
  -5  -1  15      243.33      312.44    100.51 o 
  -4  -1  15      553.18      364.54     54.50 o 
  -3  -1  15      282.26      250.16     49.97 o 
  -2  -1  15      476.66      388.95     49.37 o 
  -1  -1  15      656.46      627.14     95.27 o 
   0  -1  15      199.80      153.84     92.21 o 
   1  -1  15      259.04       77.92     88.68 o 
   2  -1  15      226.24      144.58    110.72 o 
   3  -1  15      438.75      331.11    130.24 o 
  -6   0  15      136.59       82.92     84.65 o 
  -5   0  15       18.48      101.79     71.73 o 
  -4   0  15      988.07      637.18     92.61 o 
  -3   0  15       71.56       54.03     44.28 o 
  -2   0  15     1655.72     1451.93     88.69 o 
  -1   0  15      120.42      100.60     40.69 o 
   0   0  15     2305.05     2455.75    208.22 o 
   1   0  15        1.14       16.33     59.21 o 
   2   0  15      885.25      933.46     94.92 o 
   3   0  15      511.27      459.53    118.37 o 
  -6   1  15      279.89      342.15     98.70 o 
  -5   1  15      257.74      423.30    104.93 o 
  -4   1  15      511.99      523.02     63.89 o 
  -3   1  15      260.07      216.71     56.08 o 
  -2   1  15      527.49      498.61     60.51 o 
  -1   1  15      648.87      629.62     82.83 o 
   0   1  15      184.45      155.49     53.49 o 
   1   1  15      292.85      238.29     51.90 o 
   2   1  15      248.12      273.78     66.92 o 
   3   1  15      440.72      280.45     88.83 o 
   4   1  15      245.32      269.53     99.72 o 
  -6   2  15       54.36       80.34    106.16 o 
  -5   2  15      125.77       66.40     72.63 o 
  -4   2  15       87.72       46.48     53.94 o 
  -3   2  15     1477.29     1460.43     79.86 o 
  -2   2  15      304.11      215.23     43.73 o 
  -1   2  15     3920.01     4505.66    176.91 o 
   0   2  15      185.23      131.53     47.78 o 
   1   2  15     1832.96     2077.50    121.98 o 
   2   2  15      118.57       42.42    101.49 o 
   3   2  15      731.24      710.31     90.07 o 
   4   2  15      776.24     1002.00    118.25 o 
  -6   3  15       73.54      114.19    113.54 o 
  -5   3  15      419.79      368.77     87.95 o 
  -4   3  15      157.27       95.00     49.41 o 
  -3   3  15      560.90      467.87     58.57 o 
  -2   3  15      307.74      196.23     50.84 o 
  -1   3  15      362.07      252.34     67.81 o 
   0   3  15      909.93      939.91     84.23 o 
   1   3  15      103.39      126.97     58.27 o 
   2   3  15      570.84      671.40     92.09 o 
   3   3  15      409.16      475.29     61.33 o 
   4   3  15      145.00      155.00     79.63 o 
  -6   4  15      128.67       91.06     85.25 o 
  -5   4  15      250.53      234.29     77.85 o 
  -4   4  15      442.59      372.43    108.83 o 
  -3   4  15      183.86      144.88     43.63 o 
  -2   4  15      941.28      896.96     58.17 o 
  -1   4  15      587.45      531.72     48.97 o 
   0   4  15     1454.24     1594.02     76.31 o 
   1   4  15      470.16      450.80     79.54 o 
   2   4  15      597.99      526.50    167.86 o 
   3   4  15      412.97      478.86     80.90 o 
   4   4  15      174.41      194.96     96.03 o 
  -6   5  15      607.11      539.33    101.49 o 
  -5   5  15        7.51       75.97     86.63 o 
  -4   5  15      613.26      633.13     62.45 o 
  -3   5  15       51.59       57.02     33.05 o 
  -2   5  15      416.20      425.51     53.30 o 
  -1   5  15      357.84      304.05     47.37 o 
   0   5  15       53.76       63.25     42.77 o 
   1   5  15      440.05      462.15     72.25 o 
   2   5  15      156.80      143.62     54.98 o 
   3   5  15      466.58      463.23     70.01 o 
   4   5  15      223.78      187.27     55.39 o 
   5   5  15      170.33      266.16    105.52 o 
  -6   6  15       33.05       65.00     89.86 o 
  -5   6  15      251.92      308.88    106.28 o 
  -4   6  15      629.41      657.00     72.19 o 
  -3   6  15      484.60      519.79     54.50 o 
  -2   6  15      984.47     1117.96     57.96 o 
  -1   6  15      578.04      553.76     54.66 o 
   0   6  15      929.90     1046.13     76.75 o 
   1   6  15      606.85      608.80     89.21 o 
   2   6  15      546.61      541.60     69.30 o 
   3   6  15      468.23      440.05     79.16 o 
   4   6  15      163.55      152.61     58.47 o 
   5   6  15      321.70      180.38    100.58 o 
  -6   7  15       24.07       52.29     87.71 o 
  -5   7  15      670.44      525.32    130.29 o 
  -4   7  15       37.57       63.77     47.89 o 
  -3   7  15      597.36      601.99     65.84 o 
  -2   7  15      287.34      276.75     40.88 o 
  -1   7  15      133.02      129.50     31.64 o 
   0   7  15      675.64      626.62    101.00 o 
   1   7  15      121.10      108.02     62.76 o 
   2   7  15      454.84      247.01     54.93 o 
   3   7  15       98.98       61.10     61.49 o 
   4   7  15      391.00      426.03     84.20 o 
   5   7  15      136.87      179.34    130.08 o 
  -5   8  15      292.89      277.14    116.44 o 
  -4   8  15      110.27      109.09     48.42 o 
  -3   8  15      612.15      632.46    173.99 o 
  -2   8  15       38.57       67.99     34.47 o 
  -1   8  15     1774.25     1889.64     54.01 o 
   0   8  15      306.66      284.85     43.51 o 
   1   8  15     1004.42     1067.54     88.91 o 
   2   8  15      183.48      218.02     74.23 o 
   3   8  15      261.64      272.77     57.46 o 
   4   8  15      285.90      265.41     63.45 o 
  -5   9  15       59.71       54.52     59.97 o 
  -4   9  15      456.09      479.29     64.34 o 
  -3   9  15       28.86       46.46     55.32 o 
  -2   9  15      236.82      229.73     39.50 o 
  -1   9  15       13.77       19.53     28.15 o 
   0   9  15       73.04       85.73     39.08 o 
   1   9  15      648.47      623.39     64.09 o 
   2   9  15       76.31      110.46     50.01 o 
   3   9  15      574.03      532.67     64.82 o 
   4   9  15      110.98       86.05     56.67 o 
  -5  10  15       15.18       36.57     64.49 o 
  -4  10  15      554.30      731.02    169.49 o 
  -3  10  15       10.09      -18.74     50.63 o 
  -2  10  15      841.65      919.89    182.40 o 
  -1  10  15       52.58       64.60     31.14 o 
   0  10  15     1090.57     1011.25     58.47 o 
   1  10  15       24.21      -10.08     44.83 o 
   2  10  15      355.88      390.90     63.01 o 
   3  10  15      132.81      145.71     64.61 o 
   4  10  15      154.01      133.92     57.23 o 
  -5  11  15      247.42      285.03     60.95 o 
  -4  11  15       96.27       90.76     58.64 o 
  -3  11  15      214.66      182.20     64.79 o 
  -2  11  15      395.18      317.42     56.43 o 
  -1  11  15      129.66       80.19     42.74 o 
   0  11  15      314.60      303.18     37.90 o 
   1  11  15      107.93      112.24     45.32 o 
   2  11  15      348.13      362.82     68.43 o 
   3  11  15      129.92      140.80     58.24 o 
   4  11  15      279.88      290.13     73.52 o 
  -5  12  15      120.57      142.49     82.61 o 
  -4  12  15       35.70       43.87     58.69 o 
  -3  12  15      505.75      525.13     70.35 o 
  -2  12  15       96.49       99.31     74.14 o 
  -1  12  15     1087.89     1050.53     88.11 o 
   0  12  15       44.08       32.23     46.70 o 
   1  12  15      554.00      591.47     70.63 o 
   2  12  15       49.89       88.12     58.93 o 
   3  12  15      193.88      234.89     67.45 o 
  -4  13  15       95.05       99.81     61.18 o 
  -3  13  15      143.70       75.84     56.94 o 
  -2  13  15       64.96       65.12     57.57 o 
  -1  13  15       34.50       45.16     39.53 o 
   0  13  15      123.11       78.68     46.32 o 
   1  13  15      108.30       70.72     52.56 o 
   2  13  15      170.56      156.98     57.20 o 
   3  13  15      127.81       97.50     56.46 o 
  -4  14  15      114.71      103.33     61.42 o 
  -3  14  15      299.54      287.22     57.95 o 
  -2  14  15      231.40      261.25     74.25 o 
  -1  14  15       90.14       73.79     50.25 o 
   0  14  15      515.36      588.77     55.30 o 
   1  14  15      100.67      120.25     55.99 o 
   2  14  15      186.96      180.93     71.38 o 
   3  14  15      287.74      322.66     85.53 o 
  -3  15  15       33.50       52.31     59.38 o 
  -2  15  15      125.72      120.46     50.00 o 
  -1  15  15      191.44      152.13     54.99 o 
   0  15  15       13.59      -16.25     47.27 o 
   1  15  15      201.09      178.52     55.10 o 
   2  15  15       79.03       42.24     51.07 o 
  -3  16  15      202.76      135.58     86.87 o 
  -2  16  15      295.09      207.07    116.24 o 
  -1  16  15      272.24      261.31     69.05 o 
   0  16  15      336.99      344.37     50.80 o 
   1  16  15      234.31      177.15     56.71 o 
   2  16  15      117.84      148.06     88.37 o 
  -1  17  15       39.31       54.76     56.30 o 
   0  17  15      170.75      150.54     66.27 o 
   1  17  15       36.68       14.02     73.85 o 
  -1  -9  16      296.89      262.18    119.24 o 
  -1  -8  16      176.22      144.57    115.88 o 
  -2  -7  16      203.43       66.99    109.50 o 
  -1  -7  16      736.08      530.29    110.36 o 
   0  -7  16      239.93      188.25    106.45 o 
  -2  -6  16      665.46      306.24    113.34 o 
  -1  -6  16      578.34      587.85    157.49 o 
   0  -6  16      560.02      320.29    112.27 o 
  -2  -5  16     1064.43      807.94    145.50 o 
   0  -5  16      707.88      419.43    112.67 o 
  -2  -4  16      380.13      199.03     86.40 o 
  -1  -4  16      826.41      673.21    136.92 o 
   0  -4  16      221.11      143.65     91.77 o 
   1  -4  16      959.05      586.98    117.82 o 
  -6  -3  16       41.38      143.18     87.86 o 
  -5  -3  16      169.74      130.11     99.33 o 
  -3  -3  16      572.43      523.03    135.29 o 
  -2  -3  16       45.73       63.38     67.69 o 
  -1  -3  16      740.80      371.67    126.28 o 
   0  -3  16      245.21      122.73     88.15 o 
   1  -3  16      475.92      349.59    132.37 o 
   2  -3  16      365.99      323.32    114.18 o 
  -6  -2  16      104.25      192.61    107.66 o 
  -5  -2  16      715.84      791.24    125.19 o 
  -4  -2  16      272.59      208.65     76.05 o 
  -3  -2  16      466.60      455.64     67.48 o 
  -2  -2  16      674.18      775.04     97.76 o 
  -1  -2  16      131.97      121.48     63.39 o 
   0  -2  16     1158.54     1178.41    154.64 o 
   1  -2  16       35.70       -9.27     98.22 o 
   2  -2  16     1206.19      942.02    152.81 o 
  -6  -1  16       96.77       79.24     78.29 o 
  -5  -1  16       79.29       51.95     72.07 o 
  -4  -1  16       99.28       87.73     85.21 o 
  -3  -1  16      404.99      242.53     64.89 o 
  -2  -1  16      932.71      820.87    124.16 o 
  -1  -1  16      452.18      357.40     51.01 o 
   0  -1  16      853.04      875.03    150.20 o 
   2  -1  16      425.83      255.99    111.96 o 
  -6   0  16      385.89      459.38    102.74 o 
  -5   0  16       78.63       69.40     99.85 o 
  -4   0  16      536.70      542.06    100.13 o 
  -3   0  16      490.83      450.19     63.27 o 
  -2   0  16       53.70       75.46     55.94 o 
  -1   0  16      470.24      427.95     68.33 o 
   0   0  16       26.63       16.44     55.63 o 
   1   0  16     1673.41     2095.10    157.34 o 
   2   0  16      109.85       73.32    103.26 o 
  -6   1  16       92.23       88.98     97.39 o 
  -5   1  16       70.37       37.96     73.02 o 
  -4   1  16       83.89      143.14     86.15 o 
  -3   1  16      406.14      262.73     55.20 o 
  -2   1  16      978.35      823.09     60.92 o 
  -1   1  16      420.70      369.68     48.28 o 
   0   1  16      854.19      873.53     84.77 o 
   1   1  16      140.97      153.68     59.94 o 
   2   1  16      441.98      346.40    127.49 o 
   3   1  16      317.10      319.79    102.81 o 
  -6   2  16      100.74      100.69    117.73 o 
  -5   2  16      700.99      624.90    112.42 o 
  -4   2  16      293.24      337.00    105.50 o 
  -3   2  16      464.35      387.77     60.63 o 
  -2   2  16      646.96      625.88     61.56 o 
  -1   2  16      125.93      130.95     45.18 o 
   0   2  16     1150.75     1325.47    277.26 o 
   1   2  16       42.66       58.61     58.76 o 
   2   2  16     1154.76     1063.22    154.46 o 
   3   2  16       92.07       49.15     61.77 o 
   4   2  16      321.01      314.06     97.79 o 
  -6   3  16       38.73       97.66    114.62 o 
  -5   3  16      169.36      116.25     92.12 o 
  -4   3  16       67.26       37.77     67.78 o 
  -3   3  16      540.59      545.43     73.30 o 
  -2   3  16       39.27       28.31     43.53 o 
  -1   3  16      778.35      761.07     86.43 o 
   0   3  16      240.89      234.15     70.01 o 
   1   3  16      455.19      380.43    110.23 o 
   2   3  16      362.02      311.18     79.00 o 
   3   3  16       14.03       68.72     63.22 o 
   4   3  16      552.23      743.11    141.67 o 
  -6   4  16      380.75      392.79    116.02 o 
  -5   4  16      131.67       89.72     83.69 o 
  -4   4  16      421.86      448.58     90.53 o 
  -3   4  16      358.93      376.19     57.50 o 
  -2   4  16      356.61      325.71     52.81 o 
  -1   4  16      749.95      738.54     60.96 o 
   0   4  16      223.88      244.73     67.87 o 
   1   4  16      965.54      719.29    145.31 o 
   2   4  16      139.80      261.51    112.66 o 
   3   4  16      654.49      637.09    112.31 o 
   4   4  16      142.15      134.33    124.05 o 
  -5   5  16        0.55        6.49    112.53 o 
  -4   5  16      572.58      406.82    107.01 o 
  -3   5  16       40.14        8.39     50.50 o 
  -2   5  16     1114.93     1106.97    100.56 o 
  -1   5  16       31.55       29.14     42.90 o 
   0   5  16      723.63      690.64     64.49 o 
   1   5  16      168.77      170.42     60.11 o 
   2   5  16      338.91      373.13     75.48 o 
   3   5  16      551.33      544.25     80.38 o 
   4   5  16       33.75       89.21     60.82 o 
  -5   6  16      312.71      170.06    100.05 o 
  -4   6  16      123.63       99.09     51.49 o 
  -3   6  16      440.91      358.80     56.94 o 
  -2   6  16      701.71      644.54     74.70 o 
  -1   6  16      625.50      567.48     65.85 o 
   0   6  16      591.58      496.32     65.98 o 
   1   6  16      436.41      405.61     56.51 o 
   2   6  16      428.50      487.04     68.53 o 
   3   6  16      197.45      233.53     59.31 o 
   4   6  16      153.06      135.81     62.20 o 
  -5   7  16      168.34      104.62     85.39 o 
  -4   7  16       87.52       28.00     55.66 o 
  -3   7  16      224.91      231.50    113.52 o 
  -2   7  16      207.06      148.04     34.98 o 
  -1   7  16      717.16      675.10     56.55 o 
   0   7  16      203.28      147.12     54.87 o 
   1   7  16      649.86      648.70    146.70 o 
   2   7  16      319.93      350.36     58.93 o 
   3   7  16       95.60      140.12     63.12 o 
   4   7  16      425.44      455.50     77.51 o 
  -5   8  16      156.63       74.93     97.42 o 
  -4   8  16      142.51      187.95     54.62 o 
  -3   8  16      266.19      231.53     83.84 o 
  -2   8  16      233.62      296.85     62.45 o 
  -1   8  16      167.43      157.06     46.81 o 
   0   8  16      565.50      646.29     70.12 o 
   1   8  16      182.49      204.38     50.96 o 
   2   8  16      729.37      700.31     69.10 o 
   3   8  16      110.10      102.50     60.14 o 
   4   8  16      165.69      236.50     76.18 o 
  -5   9  16       71.23       59.51     60.30 o 
  -4   9  16      161.88      127.23     62.69 o 
  -3   9  16      190.82      165.36     51.86 o 
  -2   9  16      446.98      564.16     79.36 o 
  -1   9  16      318.36      316.34     37.91 o 
   0   9  16      595.63      605.42     69.61 o 
   1   9  16       22.85       20.53     47.13 o 
   2   9  16      153.61      141.37     54.64 o 
   3   9  16      371.22      350.10     72.13 o 
   4   9  16      162.76      127.43     74.59 o 
  -5  10  16       91.82       95.74     65.49 o 
  -4  10  16      402.64      368.74     76.51 o 
  -3  10  16      196.73      191.02     72.99 o 
  -2  10  16       84.97       72.81     56.90 o 
  -1  10  16     1068.81     1150.89     81.72 o 
   0  10  16       19.67       45.27     58.24 o 
   1  10  16      422.80      411.44     66.80 o 
   2  10  16       31.18       57.72     49.27 o 
   3  10  16      352.04      326.45     61.17 o 
   4  10  16       45.47       44.60     72.13 o 
  -4  11  16       82.76      134.53     66.06 o 
  -3  11  16       49.72       40.56     66.03 o 
  -2  11  16      246.92      248.33     65.93 o 
  -1  11  16      200.36      121.95     48.50 o 
   0  11  16      176.80      151.38     47.50 o 
   1  11  16       54.02       80.67     54.60 o 
   2  11  16      196.85      142.67     63.86 o 
   3  11  16      101.01       68.62     62.88 o 
  -4  12  16      125.67      137.92     68.47 o 
  -3  12  16      450.34      422.74    128.15 o 
  -2  12  16      254.05      299.08     63.85 o 
  -1  12  16        0.77        1.82      6.95 o 
   0  12  16      721.73      859.18     66.95 o 
   1  12  16       72.55       62.11     52.08 o 
   2  12  16      625.22      686.31     86.75 o 
   3  12  16       34.74       33.06     64.73 o 
  -4  13  16       17.41       44.25     85.40 o 
  -3  13  16      107.79       91.35     58.32 o 
  -2  13  16       97.61       97.27     59.66 o 
  -1  13  16      455.96      614.37     73.62 o 
   0  13  16       33.24       40.44     39.07 o 
   1  13  16      222.72      188.15     62.02 o 
   2  13  16      200.50      123.62     66.77 o 
  -3  14  16      118.45      114.55     58.37 o 
  -2  14  16       64.93       31.41     63.76 o 
  -1  14  16      306.26      277.66     59.76 o 
   0  14  16       14.72       20.87     40.11 o 
   1  14  16      303.42      261.04     57.50 o 
   2  14  16      109.61      125.56     62.45 o 
  -3  15  16       18.76       12.86     85.09 o 
  -2  15  16      140.16      163.28     67.91 o 
  -1  15  16       33.22       38.53     59.90 o 
   0  15  16      256.62      239.52     43.23 o 
   1  15  16       44.07       60.44     55.14 o 
  -2  16  16      156.89       57.33     67.36 o 
  -1  16  16      120.23       97.66     68.51 o 
   0  16  16      148.51      163.45     49.07 o 
   0  -6  17        0.37       58.48    109.39 o 
   1  -6  17      245.68      166.43    128.66 o 
  -1  -5  17     1663.34     1710.48    172.13 o 
   0  -5  17        9.48       30.61     91.22 o 
   1  -5  17     1005.17      869.93    179.35 o 
  -2  -4  17      162.72      123.88     84.13 o 
  -1  -4  17       14.63       90.88    115.00 o 
   0  -4  17      224.79       41.87     92.84 o 
   1  -4  17      275.26      366.35    136.05 o 
  -2  -3  17      846.60      940.04    133.08 o 
  -1  -3  17      104.70      -17.32    117.93 o 
   0  -3  17     1032.83     1190.85    179.88 o 
   1  -3  17      143.28       81.41    112.63 o 
  -5  -2  17      129.63      134.15    100.06 o 
  -4  -2  17      249.55      209.59     88.30 o 
  -2  -2  17      158.79      150.88     71.00 o 
   0  -2  17       33.24       42.96     92.93 o 
   1  -2  17       40.62      184.80    115.47 o 
  -5  -1  17      353.14      356.25    112.19 o 
  -4  -1  17      459.69      379.24     93.63 o 
  -3  -1  17      538.59      414.81    104.39 o 
  -2  -1  17      513.49      473.38     67.51 o 
  -1  -1  17      827.31      626.92    141.56 o 
   0  -1  17      716.35      619.70    161.21 o 
  -5   0  17      145.77       83.41     76.33 o 
  -4   0  17      265.21      134.74     93.00 o 
  -3   0  17       40.89       84.11     81.19 o 
  -2   0  17      132.92       96.22     60.92 o 
  -1   0  17       54.35       74.17     49.48 o 
   0   0  17       48.58       81.21     50.99 o 
   1   0  17      317.51      242.26    130.20 o 
  -5   1  17      354.96      266.99    106.96 o 
  -4   1  17      484.97      407.78    109.08 o 
  -3   1  17      582.81      529.97     93.12 o 
  -2   1  17      497.11      395.96     72.76 o 
  -1   1  17      744.20      551.71    131.34 o 
   0   1  17      716.51      660.73     76.95 o 
   1   1  17      655.17      741.59     81.45 o 
   2   1  17      338.38      380.54     95.67 o 
  -5   2  17      130.76       71.94     81.51 o 
  -4   2  17      263.42      221.04    108.49 o 
  -3   2  17      269.26      204.17     90.95 o 
  -2   2  17      154.62      102.74     60.72 o 
  -1   2  17      211.06      265.58     66.01 o 
   0   2  17       19.15       59.04     63.61 o 
   1   2  17       38.01       69.85     57.80 o 
   2   2  17      680.78      747.01    128.30 o 
   3   2  17       37.39       54.15     59.83 o 
  -5   3  17      279.54      308.73    135.83 o 
  -4   3  17      393.64      368.54    114.72 o 
  -3   3  17      117.65      102.22     77.77 o 
  -2   3  17      872.04      739.55     76.15 o 
  -1   3  17      115.84      114.77     42.08 o 
   0   3  17     1075.94     1254.07    211.12 o 
   1   3  17      136.93      149.31     67.06 o 
   2   3  17      878.55     1243.77    160.49 o 
   3   3  17        3.74       49.95     71.33 o 
   4   3  17      290.18      219.49    126.67 o 
  -5   4  17      183.07      215.70    127.24 o 
  -4   4  17      231.70      109.57     90.52 o 
  -3   4  17       87.65      119.35     91.01 o 
  -2   4  17      164.94       87.49     42.41 o 
  -1   4  17        8.17       82.07     50.91 o 
   0   4  17      244.72      153.37     63.93 o 
   1   4  17      261.42      252.91     78.52 o 
   2   4  17      116.38      100.69     66.33 o 
   3   4  17      440.27      513.72     85.45 o 
   4   4  17      190.52      250.32    106.43 o 
  -5   5  17      107.38       80.99     82.08 o 
  -4   5  17      425.16      413.62    133.75 o 
  -3   5  17      898.22      901.70    129.98 o 
  -2   5  17      128.82       84.25     57.69 o 
  -1   5  17     1670.48     1869.41     81.58 o 
   0   5  17       12.60       34.90     60.84 o 
   1   5  17     1035.48     1040.76    101.32 o 
   2   5  17       13.04       36.40     54.86 o 
   3   5  17      564.41      650.14     80.58 o 
   4   5  17       49.32       83.09     58.25 o 
  -5   6  17       28.91       27.10     86.08 o 
  -4   6  17      134.27      146.84     88.30 o 
  -3   6  17       81.62       71.46     79.10 o 
  -2   6  17      287.37      256.80     99.37 o 
  -1   6  17       64.83       69.59     48.37 o 
   0   6  17        1.62       67.08     73.67 o 
   1   6  17      256.46      284.11     63.63 o 
   2   6  17      193.19      152.88     60.43 o 
   3   6  17      378.86      380.12     76.73 o 
   4   6  17      190.93      207.46     68.45 o 
  -5   7  17      198.74      208.57    116.98 o 
  -4   7  17      206.13      196.06     85.03 o 
  -3   7  17      102.28      201.18    122.42 o 
  -2   7  17     1208.65     1346.47    118.51 o 
  -1   7  17        5.55       -1.35     52.54 o 
   0   7  17      967.69     1214.35    120.97 o 
   1   7  17      102.56      104.91     54.45 o 
   2   7  17      603.82      538.48     66.77 o 
   3   7  17       25.93       47.69     64.98 o 
   4   7  17      171.14      197.83     72.19 o 
  -4   8  17       52.99       82.60     55.74 o 
  -3   8  17       68.02       91.94     53.58 o 
  -2   8  17       90.30       59.35     86.12 o 
  -1   8  17       38.86       56.93     47.01 o 
   0   8  17       51.59       61.51     50.95 o 
   1   8  17      116.64       60.43     52.93 o 
   2   8  17      191.51      213.96     59.16 o 
   3   8  17       49.26       68.80     71.35 o 
   4   8  17      292.40      361.57    102.99 o 
  -5   9  17      232.39      272.17    100.60 o 
  -4   9  17      495.50      456.09     78.26 o 
  -3   9  17      447.42      492.13    120.91 o 
  -2   9  17      145.75      151.57     42.16 o 
  -1   9  17      976.60     1039.79     81.60 o 
   0   9  17      340.88      301.65     56.50 o 
   1   9  17     1060.20     1099.38    102.32 o 
   2   9  17      126.60      139.66     62.93 o 
   3   9  17      164.49      197.79     65.48 o 
  -4  10  17      112.43       63.16     70.76 o 
  -3  10  17       83.78       53.59     52.62 o 
  -2  10  17      265.34      232.99     62.69 o 
  -1  10  17       41.61       50.07     45.22 o 
   0  10  17       85.42      107.93     49.72 o 
   1  10  17      178.20      141.47     48.91 o 
   2  10  17       15.97       28.58     54.27 o 
   3  10  17      545.15      620.11     81.98 o 
  -4  11  17      110.43      167.50     65.49 o 
  -3  11  17      269.08      337.58     74.94 o 
  -2  11  17      355.19      315.43    102.94 o 
  -1  11  17      145.98      153.91     41.34 o 
   0  11  17      449.31      446.06     93.59 o 
   1  11  17      340.30      305.59     74.15 o 
   2  11  17      227.73      134.90     60.15 o 
  -3  12  17      113.01      112.00     73.43 o 
  -2  12  17        7.10       40.13     64.17 o 
  -1  12  17       79.21      108.78     45.24 o 
   0  12  17       33.27       45.00     51.72 o 
   1  12  17       60.90      109.55     71.37 o 
   2  12  17      224.96      194.58     60.46 o 
  -3  13  17      110.39       63.10     56.56 o 
  -2  13  17      652.63      733.33     75.76 o 
  -1  13  17       69.53       87.83     49.03 o 
   0  13  17      475.49      455.54     74.55 o 
   1  13  17      249.09      296.06     65.47 o 
  -2  14  17       31.13       65.55     66.02 o 
  -1  14  17       49.53       55.18     55.07 o 
   0  14  17       52.42       30.06     49.58 o 
   1  14  17      108.38      105.86     72.40 o 
  -1  15  17      420.31      464.53     75.60 o 
   0  15  17       47.09       15.99     75.34 o 
  -5  -1  18       98.34       86.10    104.96 o 
  -4  -1  18       27.20       54.81     97.55 o 
  -3  -1  18       39.53      105.23     74.63 o 
  -5   0  18      267.75      214.27    115.81 o 
  -4   0  18       37.67       54.67     77.33 o 
  -3   0  18      881.69      681.39    121.91 o 
  -2   0  18       14.18        5.91     71.04 o 
  -1   0  18     2148.40     2209.73    119.83 o 
  -5   1  18       93.50       59.21     86.95 o 
  -4   1  18       27.59       36.24     98.28 o 
  -3   1  18       33.17       57.23     78.01 o 
  -2   1  18       24.25       76.00     85.78 o 
  -1   1  18       32.19       12.77     64.64 o 
   0   1  18       87.10       72.67     79.17 o 
   1   1  18      209.21      262.18    101.69 o 
   3   1  18      357.34      494.98    114.24 o 
  -5   2  18      147.42      153.29     91.29 o 
  -4   2  18      425.96      291.22    114.84 o 
  -3   2  18       76.37       22.09     78.47 o 
  -2   2  18      984.51     1093.50    123.03 o 
  -1   2  18      117.84      182.49     92.06 o 
   0   2  18     1359.34     1492.86    112.93 o 
   1   2  18      284.12      350.48    104.04 o 
   2   2  18      377.30      349.01     97.97 o 
   3   2  18       95.29      127.44     89.24 o 
  -5   3  18       13.54       48.58     90.50 o 
  -4   3  18      140.34      112.33    103.69 o 
  -3   3  18        8.23       81.51     97.36 o 
  -2   3  18       10.78       59.83     86.27 o 
  -1   3  18       39.67       75.59     66.49 o 
   0   3  18      136.41      221.60     97.81 o 
   1   3  18      218.41      146.18     99.00 o 
   2   3  18      429.00      332.91     98.93 o 
   3   3  18       95.45       71.92     55.56 o 
  -5   4  18      219.80      200.80    114.90 o 
  -4   4  18      130.44       50.52    100.19 o 
  -3   4  18      836.82      518.53     99.89 o 
  -2   4  18      268.52      309.49     99.24 o 
  -1   4  18     1037.96     1374.14    128.35 o 
   0   4  18      200.00      178.85     90.11 o 
   1   4  18      593.09      659.83    103.08 o 
   2   4  18      108.41      152.26     62.25 o 
   3   4  18      134.71      192.77     72.28 o 
   4   4  18      122.71       61.01    116.28 o 
  -4   5  18       17.04       64.17     85.93 o 
  -3   5  18       28.02       -1.65     81.77 o 
  -2   5  18        1.50       18.34     92.32 o 
  -1   5  18       10.35      -12.27     68.52 o 
   0   5  18       59.23       58.53     84.36 o 
   1   5  18      218.75      110.77     75.38 o 
   2   5  18      117.46      149.77     73.25 o 
   3   5  18      360.01      394.99     74.53 o 
  -4   6  18      230.02       78.29    111.13 o 
  -3   6  18      491.68      425.90    134.47 o 
  -2   6  18      303.16      368.35    120.52 o 
  -1   6  18      718.50      737.94    107.69 o 
   0   6  18      378.32      445.43    110.20 o 
   1   6  18      265.30      285.39     64.15 o 
   2   6  18      206.06      290.68     95.72 o 
   3   6  18      249.52      231.44     74.17 o 
  -4   7  18       97.62       87.01     88.24 o 
  -3   7  18        9.97       67.81     85.73 o 
  -2   7  18       23.71       26.04     75.93 o 
  -1   7  18       44.53       50.01     69.29 o 
   0   7  18      140.14       92.86     57.60 o 
   1   7  18       70.88       89.87     64.97 o 
   2   7  18      294.93      216.46     61.58 o 
   3   7  18      135.93      176.69     61.38 o 
  -4   8  18      400.63      401.01    128.08 o 
  -3   8  18      266.04      281.72    114.04 o 
  -2   8  18      596.12      524.08    108.95 o 
  -1   8  18      145.64      203.17     50.16 o 
   0   8  18      612.47      729.28     82.69 o 
   1   8  18      149.82      111.57     54.48 o 
   2   8  18      350.04      402.75     73.63 o 
   3   8  18      111.81       89.00     65.00 o 
  -4   9  18       16.45      -17.90     55.03 o 
  -3   9  18       51.96      103.71     82.59 o 
  -2   9  18       10.38       39.03     87.02 o 
  -1   9  18        5.26        4.36     51.25 o 
   0   9  18       34.17       33.17     52.41 o 
   1   9  18       70.39       76.67     62.19 o 
   2   9  18      206.55      163.17     69.97 o 
  -3  10  18      635.03      674.06     82.22 o 
  -2  10  18        1.67      -29.26     86.64 o 
  -1  10  18      712.78      732.72     75.35 o 
   0  10  18       42.35        5.42     49.39 o 
   1  10  18      528.10      500.03    119.63 o 
   2  10  18       21.77       50.53     61.12 o 
  -3  11  18       10.15       39.17     67.57 o 
  -2  11  18       39.01       56.04     61.75 o 
  -1  11  18       34.03        3.18     55.94 o 
   0  11  18       20.30       22.21     53.91 o 
   1  11  18      121.62      143.80     65.96 o 
  -2  12  18      451.74      475.44     87.08 o 
  -1  12  18       24.05       46.36     51.27 o 
   0  12  18      453.98      576.97     79.88 o 
   1  12  18       14.27       28.84     59.51 o 
  -1  13  18        8.65       41.34     55.57 o 
   0  13  18       33.44       91.11     62.64 o 
  -4   0  19       42.53       20.59     83.22 o 
  -3   0  19      102.61       88.67     90.69 o 
  -2   0  19      278.10      281.24     95.44 o 
  -4   1  19      184.26      148.10    110.40 o 
  -3   1  19      212.44      141.66     77.91 o 
  -2   1  19      328.25      269.37     85.80 o 
  -1   1  19      448.65      323.73     89.41 o 
   0   1  19      277.40      190.15     79.97 o 
   3   1  19      131.13      224.90    104.39 o 
  -4   2  19      130.08       92.32    110.09 o 
  -3   2  19      175.50      194.09    101.56 o 
  -2   2  19       15.49       26.92     75.01 o 
  -1   2  19       93.23      110.89     89.88 o 
   0   2  19      241.18       92.05     66.59 o 
   1   2  19      335.62      242.96    105.67 o 
   3   2  19      156.21      129.83     77.89 o 
  -4   3  19      205.75      108.19    108.03 o 
  -3   3  19       10.64       18.30    101.65 o 
  -2   3  19      745.01      781.60    123.84 o 
  -1   3  19      139.28      155.91     85.86 o 
   0   3  19      436.14      549.66    110.41 o 
   1   3  19      201.61      247.75    106.92 o 
   2   3  19      186.71      207.28     97.54 o 
   3   3  19      374.28      363.95     81.25 o 
  -4   4  19       58.17      152.07    116.57 o 
  -3   4  19      174.40      151.64     98.09 o 
  -2   4  19      214.26      166.62     93.13 o 
  -1   4  19       32.49       56.78     69.36 o 
   0   4  19      160.84      176.56     80.84 o 
   1   4  19       64.15      109.33    104.17 o 
   2   4  19      387.67      398.92     76.53 o 
   3   4  19       48.74       87.81     73.81 o 
  -4   5  19       10.74       42.18    107.97 o 
  -3   5  19      555.24      479.57    134.48 o 
  -2   5  19       29.77       14.64     89.86 o 
  -1   5  19      512.24      332.44     81.77 o 
   0   5  19      187.18      168.83     96.28 o 
   1   5  19      249.96      247.54    103.25 o 
   2   5  19      306.04      356.18     72.00 o 
   3   5  19      103.59       88.89     73.44 o 
  -4   6  19       41.18       38.01     98.44 o 
  -3   6  19       32.29       33.79    104.87 o 
  -2   6  19       68.48       72.79    101.93 o 
  -1   6  19      162.34       64.01     74.50 o 
   0   6  19      185.57      168.12     73.40 o 
   1   6  19      184.26      151.18     61.10 o 
   2   6  19      153.20       99.78     66.85 o 
  -3   7  19       39.13       69.52     80.55 o 
  -2   7  19      450.18      325.96     90.63 o 
  -1   7  19       91.46       90.55     81.13 o 
   0   7  19      571.53      628.93     65.73 o 
   1   7  19       43.77       92.42     55.92 o 
   2   7  19      147.91      109.96     65.34 o 
  -3   8  19      106.82      160.57    108.14 o 
  -2   8  19       79.03       41.01     60.97 o 
  -1   8  19       62.97       86.69     53.98 o 
   0   8  19      171.33      133.19     66.89 o 
   1   8  19       68.75      108.91     60.57 o 
   2   8  19      124.27      146.52     65.23 o 
  -3   9  19      262.00      281.86     87.63 o 
  -2   9  19      107.16       85.29    100.80 o 
  -1   9  19      349.11      346.80     61.62 o 
   0   9  19      123.14      101.53     54.77 o 
   1   9  19      112.48       86.52     59.83 o 
  -2  10  19       76.33       99.51     84.27 o 
  -1  10  19        5.30       57.90     54.75 o 
   0  10  19      199.26      189.35     59.29 o 
   1  10  19       52.15       47.44     63.13 o 
  -1  11  19      201.01      133.81     51.13 o 
   0  11  19      170.73      145.16     67.64 o 
  -1  12  19      169.53      186.17     81.42 o 
  -4   0  20        0.82       21.21     90.27 o 
  -4   1  20      239.04      151.14     99.52 o 
  -3   1  20      238.48       90.82     74.39 o 
  -2   1  20      167.26      214.07    101.95 o 
  -4   2  20      345.44      241.89    119.84 o 
  -3   2  20       28.79       92.21     85.09 o 
  -2   2  20      347.35      308.79    104.21 o 
  -1   2  20       65.28       37.58     83.50 o 
   0   2  20       83.44       28.47     89.23 o 
  -3   3  20      197.91       94.48     92.75 o 
  -2   3  20       24.68      103.89     82.70 o 
  -1   3  20      400.44      380.06    101.91 o 
   0   3  20       29.81      112.78     96.85 o 
   1   3  20      118.91      130.42    104.22 o 
   2   3  20       52.98       91.42    101.75 o 
  -3   4  20      201.31      102.99     85.38 o 
  -2   4  20      101.01       83.30     89.44 o 
  -1   4  20      275.32      307.50     93.50 o 
   0   4  20      113.25      113.31     96.16 o 
   1   4  20      180.56       96.29     96.44 o 
   2   4  20      266.79      249.55     73.85 o 
  -3   5  20       24.75       73.12     90.35 o 
  -2   5  20      400.01      331.30    104.67 o 
  -1   5  20        9.06       34.04     72.56 o 
   0   5  20      470.70      423.80     84.70 o 
   1   5  20        0.72      -10.67     61.15 o 
   2   5  20      166.88      131.09     76.42 o 
  -3   6  20      121.57       96.95     83.92 o 
  -2   6  20      196.14      103.39    100.91 o 
  -1   6  20      181.21      179.33    115.40 o 
   0   6  20       32.86       52.41     80.55 o 
   1   6  20      128.11       94.38     58.56 o 
  -2   7  20       19.46       60.30     83.19 o 
  -1   7  20      328.18      301.13    110.36 o 
   0   7  20       17.55       44.57     62.12 o 
   1   7  20      292.93      261.36    100.43 o 
  -2   8  20      134.14      155.05     67.05 o 
  -1   8  20       75.96       36.35     67.55 o 
   0   8  20       82.11       89.59     63.69 o 
  -1   9  20       38.43      101.57     68.80 o 
   0   9  20      247.15      228.59     75.50 o 
  -3   1  21       33.63       71.92     95.73 o 
  -3   2  21      441.08      408.08    118.13 o 
  -2   2  21       12.70      -18.30     74.54 o 
  -1   2  21      335.54      244.62     89.69 o 
  -2   3  21       31.16       61.05     95.14 o 
  -1   3  21       34.13       16.34     89.01 o 
   0   3  21       73.16       78.30     79.81 o 
  -2   4  21      208.84      144.35     86.25 o 
  -1   4  21      215.40      282.60     90.48 o 
   0   4  21      339.26      291.57     89.09 o 
   1   4  21       31.54       39.88    103.30 o 
  -2   5  21       56.24       47.13     74.87 o 
  -1   5  21        9.72        8.44     91.70 o 
   0   5  21      171.16      154.47     80.41 o 
  -1   6  21      137.02       48.49     84.37 o 
                                                 
